# Supplementary material for: Hochuekkito accelerates recovery from cisplatin induced-muscle atrophy accompanied by slow-twitch fiber-specific microRNA upregulation in mice
Source: Front Pharmacol. 2025 May 15;16:1502563. doi: 10.3389/fphar.2025.1502563 (PMC12141861; doi:10.3389/fphar.2025.1502563)
Supplement: Supplementary file 1 [file DataSheet1.zip]

Archive with 4 entries (4 files):
- Supplymentary File (Materials).xlsx
- Supplymentary File (miRNA_analysis data).xlsx
- Supplymentary File (miRNA_DESeq2).xlsx
- Supplymentary Materials.docx
