# Supplementary material for: Hochuekkito accelerates recovery from cisplatin induced-muscle atrophy accompanied by slow-twitch fiber-specific microRNA upregulation in mice
Source: Front Pharmacol. 2025 May 15;16:1502563. doi: 10.3389/fphar.2025.1502563 (PMC12141861; doi:10.3389/fphar.2025.1502563)
Supplement: Supplementary file 1 [file DataSheet1.zip › Supplymentary File (Materials).xlsx]

## Sheet: Primer
Primer	(Thermo Fisher Scientific, Waltham, MA, United States)
mRNA
No.	Gene Symbol	Assay ID	Gene Name
1	GAPDH	Mm99999915_g1	Glyceraldehyde-3-phosphate dehydrogenase
2	Atrogin-1	Mm00499523_m1	F-box protein 32
3	MuRF-1	Mm01185221_m1	Tripartite motif-containing 63
4	Myostatin	Mm01254559_m1	Myostatin
5	IGF-1	Mm00439560_m1	Insulin-like growth factor 1
6	MyoD	Mm00440387_m1	Myogenic differentiation 1
7	Myogenin	Mm00446194_m1	Myogenin
8	PGC-1α	Mm01208835_m1	Peroxisome proliferative activated receptor, gamma, coactivator 1 alpha
9	Tfam	Mm00447485_m1	Transcription factor A, mitochondrial
10	SOD2	Mm01313000_m1	Superoxide dismutase 2, mitochondrial
11	Myh7	Mm00600555_m1	Myosin heavy chains 1
12	Myh2	Mm01332564_m1	Myosin heavy chains 2A
13	Myh1	Mm01332500_gH	Myosin heavy chains 2X
14	Myh4	Mm01332541_m1	Myosin heavy chains 2B
15	Mef2c	Mm01340842_m1	Myocyte enhancer factor 2C
16	Nfatc1	Mm01265944_m1	Nuclear factor of activated T-cells 1
17	Hdac4	Mm01299557_m1	Histone deacetylase 4
18	SIRT1	Mm01168521_m1	Sirtuin 1
19	SIRT3	Mm00452131_m1	Sirtuin 3
20	Nrf1	Mm01135606_m1	Nuclear respiratory factor 1
mtDNA
No.	Gene Symbol	Assay ID	Gene Name
1	Rpph1	Mm04336066_s1	Ribonuclease P RNA component H1
2	CYTB	Mm04225271_g1	Cytochrome b
3	ND1	Mm04225274_s1	NADH dehydrogenase subunit 1
4	COX1	Mm04225243_g1	Cytochrome c oxidase subunit-1

## Sheet: Antibody
Antibody
Western blot primary antibody
No.	Protein	Cat#	Cat. Name		Dilution		lot
1	p-AMPK	2535	Phospho-AMPKα (Thr172) (40H9) Rabbit mAb	CST	1000		21
2	t-AMPK	2532	AMPKα Antibody	CST	1000		19
3	SIRT1	NBP2-27205	Sirtuin 1/SIRT1 Antibody	novus	1000		010644188-2
4	GAPDH	2118	GAPDH (14C10) Rabbit mAb	CST	20000		10
Western blot secondary antibody
No.	Protein	Cat#	Cat. Name		Dilution		lot
1	Anti-Rabbit IgG	7074	Anti-rabbit IgG, HRP-linked Antibody	CST	100000		27
Immunohistochemistry
No.	Protein	Cat#	Cat. Name		Dilution		lot
1	Myh7	M8421	Monoclonal Anti-Myosin (Skeletal, Slow) antibody produced in mouse	SIGMA	100		-

## Sheet: R package
R packages
	CRAN	https://cran.r-project.org/
	R package	URL	Reference site	PMID
	ggbreak	https://cran.r-project.org/web/packages/ggbreak/index.html	Shuangbin Xu, Chen M, Feng T, Zhan L, Zhou L, Yu G (2021). “Use ggbreak to effectively utilize plotting space to deal with large datasets and outliers.” Frontiers in Genetics, 12, 774846. doi:10.3389/fgene.2021.774846.	34795698
	ggplot2	https://cran.r-project.org/web/packages/ggplot2/index.html	Wickham H (2016). ggplot2: Elegant Graphics for Data Analysis. Springer-Verlag New York. ISBN 978-3-319-24277-4, https://ggplot2.tidyverse.org.	_
	ggrepel	https://cran.r-project.org/web/packages/ggrepel/index.html	https://ggrepel.slowkow.com/	_
	MASS	https://cran.r-project.org/web/packages/MASS/index.html	Venables WN, Ripley BD (2002). Modern Applied Statistics with S, Fourth edition. Springer, New York. ISBN 0-387-95457-0, https://www.stats.ox.ac.uk/pub/MASS4/.	_
	multcomp	https://cran.r-project.org/web/packages/multcomp/index.html	Hothorn T, Bretz F, Westfall P (2008). “Simultaneous Inference in General Parametric Models.” Biometrical Journal, 50(3), 346–363.	18481363
	openxlsx	https://cran.r-project.org/web/packages/openxlsx/index.html	https://ycphs.github.io/openxlsx/index.html	_
	readxl	https://cran.r-project.org/web/packages/readxl/index.html	https://readxl.tidyverse.org/	_
	robustbase	https://cran.r-project.org/web/packages/robustbase/citation.html	Maechler M, Rousseeuw P, Croux C, Todorov V, Ruckstuhl A, Salibian-Barrera M, Verbeke T, Koller M, Conceicao EL, Anna di Palma M (2024). robustbase: Basic Robust Statistics. R package version 0.99-2, http://robustbase.r-forge.r-project.org/.	_
	tidyr	https://cran.r-project.org/web/packages/tidyr/index.html	https://tidyr.tidyverse.org/	_
	writexl	https://cran.r-project.org/web/packages/writexl/index.html	https://docs.ropensci.org/writexl/	_
