# Supplementary material for: Hochuekkito accelerates recovery from cisplatin induced-muscle atrophy accompanied by slow-twitch fiber-specific microRNA upregulation in mice
Source: Front Pharmacol. 2025 May 15;16:1502563. doi: 10.3389/fphar.2025.1502563 (PMC12141861; doi:10.3389/fphar.2025.1502563)
Supplement: Supplementary file 1 [file DataSheet1.zip › Supplymentary File (miRNA_analysis data).xlsx]

## Sheet: Cisplatin (UP)_Target
miEAA - miRNA Enrichment and Annotation -- Analysis results
Category	Subcategory	Enrichment	P-value	P-adjusted	Q-value	Expected	Observed	miRNAs/precursors
Target genes (miRTarBase)	Col1a2	over-represented	3.24e-5	0.0079817	0.0079817	0.0798722	3	mmu-miR-29a-3p; mmu-miR-29b-3p; mmu-miR-29b-1-5p
Target genes (miRTarBase)	Col2a1	over-represented	2.38e-4	0.0097754	0.0097754	0.0319489	2	mmu-miR-29a-3p; mmu-miR-29b-3p
Target genes (miRTarBase)	Col4a3	over-represented	2.38e-4	0.0097754	0.0097754	0.0319489	2	mmu-miR-29a-3p; mmu-miR-29b-3p
Target genes (miRTarBase)	Col4a6	over-represented	2.38e-4	0.0097754	0.0097754	0.0319489	2	mmu-miR-29a-3p; mmu-miR-29b-3p
Target genes (miRTarBase)	Eomes	over-represented	2.38e-4	0.0097754	0.0097754	0.0319489	2	mmu-miR-29a-3p; mmu-miR-29b-3p
Target genes (miRTarBase)	Tbx21	over-represented	2.38e-4	0.0097754	0.0097754	0.0319489	2	mmu-miR-29a-3p; mmu-miR-29b-3p
Target genes (miRTarBase)	Col1a1	over-represented	7.09e-4	0.0158482	0.0158482	0.0479233	2	mmu-miR-29a-3p; mmu-miR-29b-3p
Target genes (miRTarBase)	Col3a1	over-represented	7.09e-4	0.0158482	0.0158482	0.0479233	2	mmu-miR-29a-3p; mmu-miR-29b-3p
Target genes (miRTarBase)	Fbn1	over-represented	7.09e-4	0.0158482	0.0158482	0.0479233	2	mmu-miR-29a-3p; mmu-miR-29b-3p
Target genes (miRTarBase)	Insig1	over-represented	7.09e-4	0.0158482	0.0158482	0.0479233	2	mmu-miR-29a-3p; mmu-miR-29b-3p
Target genes (miRTarBase)	Scap	over-represented	7.09e-4	0.0158482	0.0158482	0.0479233	2	mmu-miR-29a-3p; mmu-miR-29b-3p
Target genes (miRTarBase)	Col4a4	over-represented	0.0014042	0.023029	0.023029	0.0638978	2	mmu-miR-29a-3p; mmu-miR-29b-3p
Target genes (miRTarBase)	Dnmt3b	over-represented	0.0014042	0.023029	0.023029	0.0638978	2	mmu-miR-29a-3p; mmu-miR-29b-3p
Target genes (miRTarBase)	Pdgfrb	over-represented	0.0014042	0.023029	0.023029	0.0638978	2	mmu-miR-29a-3p; mmu-miR-29b-1-5p
Target genes (miRTarBase)	Pigt	over-represented	0.0014042	0.023029	0.023029	0.0638978	2	mmu-miR-29a-3p; mmu-miR-29b-3p
Target genes (miRTarBase)	Mcl1	over-represented	0.0019645	0.0302036	0.0302036	0.271565	3	mmu-miR-29a-5p; mmu-miR-29a-3p; mmu-miR-29b-3p
Target genes (miRTarBase)	Hif3a	over-represented	0.0023187	0.0335532	0.0335532	0.0798722	2	mmu-miR-29a-3p; mmu-miR-29b-3p
Target genes (miRTarBase)	4921536K21Rik	over-represented	0.003446	0.0339081	0.0339081	0.0958466	2	mmu-miR-29a-3p; mmu-miR-29b-3p
Target genes (miRTarBase)	Arg1	over-represented	0.003446	0.0339081	0.0339081	0.0958466	2	mmu-miR-29b-1-5p; mmu-miR-382-3p
Target genes (miRTarBase)	Cav2	over-represented	0.003446	0.0339081	0.0339081	0.0958466	2	mmu-miR-29a-3p; mmu-miR-29b-3p
Target genes (miRTarBase)	Col4a2	over-represented	0.003446	0.0339081	0.0339081	0.0958466	2	mmu-miR-29a-3p; mmu-miR-29b-3p
Target genes (miRTarBase)	Col4a5	over-represented	0.003446	0.0339081	0.0339081	0.0958466	2	mmu-miR-29a-3p; mmu-miR-29b-3p
Target genes (miRTarBase)	Dll1	over-represented	0.003446	0.0339081	0.0339081	0.0958466	2	mmu-miR-34a-5p; mmu-miR-34a-3p
Target genes (miRTarBase)	Eln	over-represented	0.003446	0.0339081	0.0339081	0.0958466	2	mmu-miR-29a-3p; mmu-miR-29b-3p
Target genes (miRTarBase)	Zbtb5	over-represented	0.003446	0.0339081	0.0339081	0.0958466	2	mmu-miR-29a-3p; mmu-miR-29b-3p
Target genes (miRTarBase)	Cisd2	over-represented	0.0047798	0.043549	0.043549	0.111821	2	mmu-miR-29a-3p; mmu-miR-29b-3p
Target genes (miRTarBase)	Lactb2	over-represented	0.0047798	0.043549	0.043549	0.111821	2	mmu-miR-29a-3p; mmu-miR-29b-3p
Target genes (miRTarBase)	Bace1	over-represented	0.0054636	0.0480017	0.0480017	0.383387	3	mmu-miR-29a-3p; mmu-miR-29b-3p; mmu-miR-672-3p

## Sheet: Cisplatin (Down)_Target
miEAA - miRNA Enrichment and Annotation -- Analysis results
Category	Subcategory	Enrichment	P-value	P-adjusted	Q-value	Expected	Observed	miRNAs/precursors
Target genes (miRTarBase)	Il6	over-represented	7.05e-5	0.0457341	0.0457341	0.0969116	3	mmu-miR-146a-5p; mmu-miR-142a-3p; mmu-miR-223-3p

## Sheet: Comparison (GSE147613)
Comparison (miEAA predicted target genes vs. GSE147613)
		miEAA	GSE147613
		Predicted target genes
	Cisplatin	Subcategory	mean (Normal)	mean (Cisplatin)	Cisplatin/Nomal	Log2FC
	Up	Col1a2	8627.33	261.333	0.0302913	-5.04495
		Col2a1	7	0.333333	0.047619	-4.39232
		Col4a3	7.33333	5.66667	0.772727	-0.371969
		Col4a6	5.33333	2	0.375	-1.41504
		Eomes	0	1.33333	-	-
		Tbx21	9.33333	2.33333	0.25	-2
		Col1a1	4340	109.333	0.025192	-5.31089
		Col3a1	3161.33	98	0.0309996	-5.01161
		Fbn1	303	56.3333	0.185919	-2.42726
		Insig1	92.6667	66.6667	0.719424	-0.475085
		Scap	138.333	133.333	0.963855	-0.0531113
		Col4a4	28.6667	12.6667	0.44186	-1.17834
		Dnmt3b	3	6.33333	2.11111	1.078
		Pdgfrb	187.333	52.3333	0.279359	-1.83981
		Pigt	88	93.3333	1.06061	0.0848889
		Mcl1	1399.67	3278.33	2.34222	1.22788
		Hif3a	11.6667	37	3.17143	1.66513
		4921536K21Rik	1.66667	4.33333	2.6	1.37851
		Arg1	91.3333	62	0.678832	-0.558873
		Cav2	340.333	151.333	0.444662	-1.16922
		Col4a2	519.333	401.333	0.772786	-0.37186
		Col4a5	22.6667	0.333333	0.0147059	-6.08746
		Dll1	9	13.6667	1.51852	0.602665
		Eln	173.667	56.6667	0.326296	-1.61575
		Zbtb5	36.3333	45.3333	1.24771	0.319279
		Cisd2	382.333	482	1.26068	0.334202
		Lactb2	142.667	291.667	2.04439	1.03167
		Bace1	263	257.667	0.979721	-0.0295569
	Down	Il6	1	5	5	2.32193

## Sheet: HET (UP)_Target
miEAA - miRNA Enrichment and Annotation -- Analysis results
Category	Subcategory	Enrichment	P-value	P-adjusted	Q-value	Expected	Observed	miRNAs/precursors
Target genes (miRTarBase)	Pax7	over-represented	6.81e-6	1.19e-4	1.19e-4	0.00638978	2	mmu-miR-1a-3p; mmu-miR-206-3p
Target genes (miRTarBase)	Pola1	over-represented	6.81e-6	1.19e-4	1.19e-4	0.00638978	2	mmu-miR-1a-3p; mmu-miR-206-3p
Target genes (miRTarBase)	Rarb	over-represented	2.27e-6	1.19e-4	1.19e-4	0.00425985	2	mmu-miR-1a-3p; mmu-miR-206-3p
Target genes (miRTarBase)	Smarcb1	over-represented	6.81e-6	1.19e-4	1.19e-4	0.00638978	2	mmu-miR-1a-3p; mmu-miR-206-3p
Target genes (miRTarBase)	Map4k3	over-represented	1.36e-5	1.59e-4	1.59e-4	0.0085197	2	mmu-miR-1a-3p; mmu-miR-206-3p
Target genes (miRTarBase)	Smarcd2	over-represented	1.36e-5	1.59e-4	1.59e-4	0.0085197	2	mmu-miR-1a-3p; mmu-miR-206-3p
Target genes (miRTarBase)	Adar	over-represented	3.41e-5	1.70e-4	1.70e-4	0.0127796	2	mmu-miR-1a-3p; mmu-miR-206-3p
Target genes (miRTarBase)	Clcn3	over-represented	3.41e-5	1.70e-4	1.70e-4	0.0127796	2	mmu-miR-1a-3p; mmu-miR-206-3p
Target genes (miRTarBase)	Fn1	over-represented	2.27e-5	1.70e-4	1.70e-4	0.0106496	2	mmu-miR-1a-3p; mmu-miR-206-3p
Target genes (miRTarBase)	Meox2	over-represented	2.27e-5	1.70e-4	1.70e-4	0.0106496	2	mmu-miR-1a-3p; mmu-miR-206-3p
Target genes (miRTarBase)	Mup10	over-represented	3.41e-5	1.70e-4	1.70e-4	0.0127796	2	mmu-miR-1a-3p; mmu-miR-206-3p
Target genes (miRTarBase)	Mup12	over-represented	3.41e-5	1.70e-4	1.70e-4	0.0127796	2	mmu-miR-1a-3p; mmu-miR-206-3p
Target genes (miRTarBase)	Mup14	over-represented	3.41e-5	1.70e-4	1.70e-4	0.0127796	2	mmu-miR-1a-3p; mmu-miR-206-3p
Target genes (miRTarBase)	Mup19	over-represented	3.41e-5	1.70e-4	1.70e-4	0.0127796	2	mmu-miR-1a-3p; mmu-miR-206-3p
Target genes (miRTarBase)	Rnf170	over-represented	4.77e-5	2.23e-4	2.23e-4	0.0149095	2	mmu-miR-1a-3p; mmu-miR-206-3p
Target genes (miRTarBase)	Gja1	over-represented	6.36e-5	2.47e-4	2.47e-4	0.0170394	2	mmu-miR-1a-3p; mmu-miR-206-3p
Target genes (miRTarBase)	Pax3	over-represented	6.36e-5	2.47e-4	2.47e-4	0.0170394	2	mmu-miR-1a-3p; mmu-miR-206-3p
Target genes (miRTarBase)	Tgoln1	over-represented	6.36e-5	2.47e-4	2.47e-4	0.0170394	2	mmu-miR-1a-3p; mmu-miR-206-3p
Target genes (miRTarBase)	Sh3bgrl	over-represented	8.17e-5	3.01e-4	3.01e-4	0.0191693	2	mmu-miR-1a-3p; mmu-miR-206-3p
Target genes (miRTarBase)	Hdac4	over-represented	1.02e-4	3.58e-4	3.58e-4	0.0212993	2	mmu-miR-1a-3p; mmu-miR-206-3p
Target genes (miRTarBase)	Bdnf	over-represented	1.25e-4	3.80e-4	3.80e-4	0.0234292	2	mmu-miR-1a-3p; mmu-miR-206-3p
Target genes (miRTarBase)	Cpeb1	over-represented	1.25e-4	3.80e-4	3.80e-4	0.0234292	2	mmu-miR-1a-3p; mmu-miR-206-3p
Target genes (miRTarBase)	Fzd7	over-represented	1.25e-4	3.80e-4	3.80e-4	0.0234292	2	mmu-miR-1a-3p; mmu-miR-206-3p
Target genes (miRTarBase)	Nfat5	over-represented	2.38e-4	6.95e-4	6.95e-4	0.0319489	2	mmu-miR-1a-3p; mmu-miR-206-3p
Target genes (miRTarBase)	Mup11	over-represented	3.47e-4	9.35e-4	9.35e-4	0.0383387	2	mmu-miR-1a-3p; mmu-miR-206-3p
Target genes (miRTarBase)	Mup17	over-represented	3.47e-4	9.35e-4	9.35e-4	0.0383387	2	mmu-miR-1a-3p; mmu-miR-206-3p
Target genes (miRTarBase)	Acta1	over-represented	0.0021299	0.0035499	0.0035499	0.00212993	1	mmu-miR-1a-3p
Target genes (miRTarBase)	Calm2	over-represented	0.0021299	0.0035499	0.0035499	0.00212993	1	mmu-miR-1a-3p
Target genes (miRTarBase)	GTF2B	over-represented	0.0021299	0.0035499	0.0035499	0.00212993	1	mmu-miR-1a-3p
Target genes (miRTarBase)	Gata4	over-represented	0.0021299	0.0035499	0.0035499	0.00212993	1	mmu-miR-1a-3p
Target genes (miRTarBase)	Hhip	over-represented	0.0021299	0.0035499	0.0035499	0.00212993	1	mmu-miR-206-3p
Target genes (miRTarBase)	Hmgb3	over-represented	0.0021299	0.0035499	0.0035499	0.00212993	1	mmu-miR-206-3p
Target genes (miRTarBase)	Hspd1	over-represented	0.0021299	0.0035499	0.0035499	0.00212993	1	mmu-miR-1a-3p
Target genes (miRTarBase)	Id3	over-represented	0.0021299	0.0035499	0.0035499	0.00212993	1	mmu-miR-206-3p
Target genes (miRTarBase)	Igsf5	over-represented	0.0021299	0.0035499	0.0035499	0.00212993	1	mmu-miR-206-3p
Target genes (miRTarBase)	Mkl1	over-represented	0.0021299	0.0035499	0.0035499	0.00212993	1	mmu-miR-1a-3p
Target genes (miRTarBase)	Myh6	over-represented	0.0021299	0.0035499	0.0035499	0.00212993	1	mmu-miR-1a-3p
Target genes (miRTarBase)	Myocd	over-represented	0.0021299	0.0035499	0.0035499	0.00212993	1	mmu-miR-1a-3p
Target genes (miRTarBase)	Nppa	over-represented	0.0021299	0.0035499	0.0035499	0.00212993	1	mmu-miR-1a-3p
Target genes (miRTarBase)	Pim1	over-represented	0.0021299	0.0035499	0.0035499	0.00212993	1	mmu-miR-206-3p
Target genes (miRTarBase)	Ptplad1	over-represented	0.0021299	0.0035499	0.0035499	0.00212993	1	mmu-miR-206-3p
Target genes (miRTarBase)	Rps6	over-represented	0.0021299	0.0035499	0.0035499	0.00212993	1	mmu-miR-1a-3p
Target genes (miRTarBase)	Eif4e3	over-represented	0.0042576	0.0064789	0.0064789	0.00425985	1	mmu-miR-206-3p
Target genes (miRTarBase)	Hand2	over-represented	0.0042576	0.0064789	0.0064789	0.00425985	1	mmu-miR-1a-3p
Target genes (miRTarBase)	Irx5	over-represented	0.0042576	0.0064789	0.0064789	0.00425985	1	mmu-miR-1a-3p
Target genes (miRTarBase)	Tlx2	over-represented	0.0042576	0.0064789	0.0064789	0.00425985	1	mmu-miR-1a-3p
Target genes (miRTarBase)	Anxa5	over-represented	0.006383	0.0089361	0.0089361	0.00638978	1	mmu-miR-1a-3p
Target genes (miRTarBase)	Hspa1b	over-represented	0.006383	0.0089361	0.0089361	0.00638978	1	mmu-miR-1a-3p
Target genes (miRTarBase)	Notch3	over-represented	0.006383	0.0089361	0.0089361	0.00638978	1	mmu-miR-206-3p
Target genes (miRTarBase)	Pdcd10	over-represented	0.006383	0.0089361	0.0089361	0.00638978	1	mmu-miR-206-3p
Target genes (miRTarBase)	Cdk9	over-represented	0.0085061	0.0112344	0.0112344	0.0085197	1	mmu-miR-1a-3p
Target genes (miRTarBase)	Fstl1	over-represented	0.0085061	0.0112344	0.0112344	0.0085197	1	mmu-miR-206-3p
Target genes (miRTarBase)	Rasa1	over-represented	0.0085061	0.0112344	0.0112344	0.0085197	1	mmu-miR-1a-3p
Target genes (miRTarBase)	Calm1	over-represented	0.0106269	0.0130506	0.0130506	0.0106496	1	mmu-miR-1a-3p
Target genes (miRTarBase)	Hes1	over-represented	0.0106269	0.0130506	0.0130506	0.0106496	1	mmu-miR-1a-3p
Target genes (miRTarBase)	Srf	over-represented	0.0106269	0.0130506	0.0130506	0.0106496	1	mmu-miR-1a-3p
Target genes (miRTarBase)	Ucp2	over-represented	0.0106269	0.0130506	0.0130506	0.0106496	1	mmu-miR-1a-3p
Target genes (miRTarBase)	Cdc42	over-represented	0.0127455	0.014626	0.014626	0.0127796	1	mmu-miR-1a-3p
Target genes (miRTarBase)	Klf4	over-represented	0.0127455	0.014626	0.014626	0.0127796	1	mmu-miR-1a-3p
Target genes (miRTarBase)	Mmd	over-represented	0.0127455	0.014626	0.014626	0.0127796	1	mmu-miR-206-3p
Target genes (miRTarBase)	Utrn	over-represented	0.0127455	0.014626	0.014626	0.0127796	1	mmu-miR-206-3p
Target genes (miRTarBase)	Id1	over-represented	0.0190876	0.0215505	0.0215505	0.0191693	1	mmu-miR-206-3p
Target genes (miRTarBase)	Id2	over-represented	0.0233043	0.0258937	0.0258937	0.0234292	1	mmu-miR-206-3p
Target genes (miRTarBase)	Rheb	over-represented	0.0254092	0.0277913	0.0277913	0.0255591	1	mmu-miR-1a-3p
Target genes (miRTarBase)	Igf1	over-represented	0.0296123	0.031407	0.031407	0.029819	1	mmu-miR-1a-3p
Target genes (miRTarBase)	Timp3	over-represented	0.0296123	0.031407	0.031407	0.029819	1	mmu-miR-206-3p
Target genes (miRTarBase)	Ets1	over-represented	0.0317105	0.0326432	0.0326432	0.0319489	1	mmu-miR-1a-3p
Target genes (miRTarBase)	Igf1r	over-represented	0.0317105	0.0326432	0.0326432	0.0319489	1	mmu-miR-1a-3p
Target genes (miRTarBase)	Spry1	over-represented	0.0338063	0.0342962	0.0342962	0.0340788	1	mmu-miR-206-3p
Target genes (miRTarBase)	Mef2a	over-represented	0.0358999	0.0358999	0.0358999	0.0362087	1	mmu-miR-1a-3p

## Sheet: myomiRs
myomiRs
				Vehicle vs. Cisplatin				Cisplatin vs. 3% HET
	GeneID	TranscriptID	GeneName	baseMean	log2FoldChange	pvalue	padj	baseMean	log2FoldChange	pvalue	padj
	ENSMUSG00000070144	ENSMUST00000093635	miR-1a-1	4.96299e+06	0.0245484	0.767722	0.999176	5.05461e+06	0.232358	5.36677e-05	0.0183557
	ENSMUSG00000106348	ENSMUST00000198520	miR-1a-2	4.96134e+06	0.0245668	0.767649	0.999176	5.05308e+06	0.232422	5.38291e-05	0.0183557
	ENSMUSG00000065399	ENSMUST00000083465	miR-133a-1	1.44948e+06	0.0461675	0.376606	0.999176	1.36415e+06	-0.00321729	0.93634	0.99901
	ENSMUSG00000065460	ENSMUST00000083526	miR-133a-2	1.44933e+06	0.0461704	0.376581	0.999176	1.364e+06	-0.00323177	0.936058	0.99901
	ENSMUSG00000065559	ENSMUST00000083625	miR-206	421954	0.196939	0.0203978	0.552946	449833	0.233199	8.56769e-05	0.0219119
	ENSMUSG00000070084	ENSMUST00000093576	miR-486	36588.6	0.021204	0.788239	0.999176	35923	0.135429	0.0924636	0.99901
	ENSMUSG00000065480	ENSMUST00000083546	miR-133b	23325.3	0.0412297	0.547621	0.999176	21775.4	-0.0227877	0.716307	0.99901
	ENSMUSG00000076312	ENSMUST00000102357	miR-499	2790.69	-0.0521501	0.671333	0.999176	2454.71	-0.120944	0.305977	0.99901
	ENSMUSG00000077928	ENSMUST00000104735	miR-208b	2132.99	-0.00632536	0.961408	0.999176	1910.14	-0.10545	0.406328	0.99901
