# Supplementary material for: Hochuekkito accelerates recovery from cisplatin induced-muscle atrophy accompanied by slow-twitch fiber-specific microRNA upregulation in mice
Source: Front Pharmacol. 2025 May 15;16:1502563. doi: 10.3389/fphar.2025.1502563 (PMC12141861; doi:10.3389/fphar.2025.1502563)
Supplement: Supplementary file 1 [file DataSheet1.zip › Supplymentary File (miRNA_DESeq2).xlsx]

## Sheet: vehicle vs. cisplatin
gene-vehicle-cisplatin_DESeq2
GeneID	TranscriptID	GeneName	GeneName raw	baseMean	log2FoldChange	lfcSE	stat	pvalue	padj	GO_info
ENSMUSG00000065394	ENSMUST00000083460	miR-25	Mir25	24345.8	0.0601788	0.0305247	1.97148	0.0486694	0.922146	GO:0001701|in utero embryonic development|BP,GO:0002903|negative regulation of B cell apoptotic process|BP,GO:0007569|cell aging|BP,GO:0007605|sensory perception of sound|BP,GO:0043066|negative regulation of apoptotic process|BP,GO:0060291|long-term synaptic potentiation|BP,GO:0060395|SMAD protein signal transduction|BP,GO:0071241|cellular response to inorganic substance|BP,GO:1904322|cellular re…
ENSMUSG00000065395	ENSMUST00000083461	miR-193a	Mir193a	617.33	0.0369977	0.06051	0.611432	0.540914	0.999176	GO:0046661|male sex differentiation|BP,GO:0071222|cellular response to lipopolysaccharide|BP,GO:0071230|cellular response to amino acid stimulus|BP
ENSMUSG00000065396	ENSMUST00000083462	miR-99b	Mir99b	13700.2	-0.079626	0.0464401	-1.7146	0.0864192	0.999176	GO:0007605|sensory perception of sound|BP
ENSMUSG00000065397	ENSMUST00000083463	miR-155	Mir155	8127.24	0.0175678	0.0506575	0.346796	0.728744	0.999176	GO:0002437|inflammatory response to antigenic stimulus|BP,GO:0010629|negative regulation of gene expression|BP,GO:0030307|positive regulation of cell growth|BP,GO:0035195|gene silencing by miRNA|BP,GO:0060218|hematopoietic stem cell differentiation|BP,GO:0070482|response to oxygen levels|BP,GO:0071222|cellular response to lipopolysaccharide|BP,GO:0071230|cellular response to amino acid stimulus|B…
ENSMUSG00000065398	ENSMUST00000083464	miR-188	Mir188	36.0807	-0.235028	0.130691	-1.79836	0.0721202	0.999176	GO:0007569|cell aging|BP,GO:0010468|regulation of gene expression|BP,GO:0045598|regulation of fat cell differentiation|BP,GO:0045667|regulation of osteoblast differentiation|BP,GO:0048539|bone marrow development|BP
ENSMUSG00000065399	ENSMUST00000083465	miR-133a-1	Mir133a-1	1.44948e+06	0.0461675	0.0522158	0.884168	0.376606	0.999176	GO:0009617|response to bacterium|BP,GO:0010628|positive regulation of gene expression|BP,GO:0010629|negative regulation of gene expression|BP,GO:0035195|gene silencing by miRNA|BP,GO:0045668|negative regulation of osteoblast differentiation|BP,GO:0060043|regulation of cardiac muscle cell proliferation|BP,GO:0070482|response to oxygen levels|BP,GO:1990830|cellular response to leukemia inhibitory f…
ENSMUSG00000065400	ENSMUST00000083466	miR-200a	Mir200a	22.4877	-0.612925	0.182578	-3.35706	0.000787762	0.037625	GO:0007605|sensory perception of sound|BP,GO:0016055|Wnt signaling pathway|BP,GO:0021889|olfactory bulb interneuron differentiation|BP,GO:0035195|gene silencing by miRNA|BP,GO:0061178|regulation of insulin secretion involved in cellular response to glucose stimulus|BP,GO:0071333|cellular response to glucose stimulus|BP,GO:0071361|cellular response to ethanol|BP,GO:0097376|interneuron axon guidanc…
ENSMUSG00000065401	ENSMUST00000083467	miR-144	Mir144	721.701	-0.0798558	0.109866	-0.726845	0.467321	0.999176	GO:0009617|response to bacterium|BP,GO:0016442|RISC complex|CC,GO:0046661|male sex differentiation|BP
ENSMUSG00000065402	ENSMUST00000083468	miR-122	Mir122	39.4677	0.211831	0.172153	1.23048	0.218518	0.999176	GO:0009617|response to bacterium|BP,GO:0010468|regulation of gene expression|BP,GO:0016442|RISC complex|CC,GO:0030218|erythrocyte differentiation|BP,GO:0030509|BMP signaling pathway|BP,GO:0060586|multicellular organismal iron ion homeostasis|BP,GO:0071230|cellular response to amino acid stimulus|BP
ENSMUSG00000065403	ENSMUST00000083469	miR-18	Mir18	50.9091	-0.146673	0.11767	-1.24647	0.21259	0.999176	GO:0001701|in utero embryonic development|BP,GO:0001783|B cell apoptotic process|BP,GO:0002329|pre-B cell differentiation|BP,GO:0009617|response to bacterium|BP,GO:0010628|positive regulation of gene expression|BP,GO:0010629|negative regulation of gene expression|BP,GO:0021522|spinal cord motor neuron differentiation|BP,GO:0030324|lung development|BP,GO:0030424|axon|CC,GO:0043066|negative regulat…
ENSMUSG00000065404	ENSMUST00000083470	miR-201	Mir201	6.43526	0.216702	0.280722	0.771944	0.440148	0.999176	NA
ENSMUSG00000065405	ENSMUST00000083471	miR-30a	Mir30a	276307	0.061509	0.0513844	1.19704	0.231293	0.999176	GO:0007569|cell aging|BP,GO:0009617|response to bacterium|BP,GO:0016442|RISC complex|CC,GO:0035195|gene silencing by miRNA|BP,GO:0035622|intrahepatic bile duct development|BP,GO:0042552|myelination|BP,GO:0060291|long-term synaptic potentiation|BP,GO:0061009|common bile duct development|BP,GO:0071230|cellular response to amino acid stimulus|BP,GO:0071241|cellular response to inorganic substance|BP…
ENSMUSG00000065406	ENSMUST00000083472	miR-let7i	Mirlet7i	264678	0.0449766	0.0416438	1.08003	0.280128	0.999176	GO:0007569|cell aging|BP,GO:0009617|response to bacterium|BP,GO:0016442|RISC complex|CC,GO:0060291|long-term synaptic potentiation|BP,GO:0071230|cellular response to amino acid stimulus|BP,GO:1990830|cellular response to leukemia inhibitory factor|BP
ENSMUSG00000065407	ENSMUST00000083473	miR-135a-1	Mir135a-1	126.179	0.0266166	0.103374	0.257479	0.796809	0.999176	GO:0010629|negative regulation of gene expression|BP,GO:0045668|negative regulation of osteoblast differentiation|BP,GO:0046660|female sex differentiation|BP,GO:1990830|cellular response to leukemia inhibitory factor|BP
ENSMUSG00000065408	ENSMUST00000083474	miR-31	Mir31	44.5932	-0.249927	0.351762	-0.710501	0.477393	0.999176	GO:0007569|cell aging|BP,GO:0007605|sensory perception of sound|BP,GO:0036294|cellular response to decreased oxygen levels|BP,GO:0071230|cellular response to amino acid stimulus|BP,GO:0071241|cellular response to inorganic substance|BP,GO:1904322|cellular response to forskolin|BP
ENSMUSG00000065410	ENSMUST00000083476	miR-298	Mir298	100.429	-0.0381334	0.098781	-0.38604	0.699467	0.999176	GO:0007605|sensory perception of sound|BP,GO:0016442|RISC complex|CC,GO:1990830|cellular response to leukemia inhibitory factor|BP
ENSMUSG00000065411	ENSMUST00000083477	miR-195a	Mir195a	26606.3	-0.041109	0.0387857	-1.0599	0.28919	0.999176	GO:0007605|sensory perception of sound|BP,GO:0016055|Wnt signaling pathway|BP,GO:0016442|RISC complex|CC,GO:0042552|myelination|BP,GO:0060291|long-term synaptic potentiation|BP,GO:0070062|extracellular exosome|CC,GO:0071391|cellular response to estrogen stimulus|BP
ENSMUSG00000065412	ENSMUST00000083478	miR-29b-2	Mir29b-2	7837.21	0.453927	0.0724794	6.26284	3.78029e-10	6.31939e-08	GO:0007605|sensory perception of sound|BP,GO:0010629|negative regulation of gene expression|BP,GO:0048771|tissue remodeling|BP,GO:0060291|long-term synaptic potentiation|BP,GO:0071222|cellular response to lipopolysaccharide|BP,GO:0071475|cellular hyperosmotic salinity response|BP,GO:1990830|cellular response to leukemia inhibitory factor|BP
ENSMUSG00000065414	ENSMUST00000083480	miR-138-1	Mir138-1	225.468	-0.337798	0.256089	-1.31906	0.187149	0.999176	GO:0042552|myelination|BP,GO:0046660|female sex differentiation|BP,GO:0060291|long-term synaptic potentiation|BP,GO:0071363|cellular response to growth factor stimulus|BP
ENSMUSG00000065415	ENSMUST00000083481	miR-217	Mir217	1.44198	-0.511333	0.576349	-0.887194	0.374975	0.999176	GO:0010629|negative regulation of gene expression|BP,GO:0045668|negative regulation of osteoblast differentiation|BP,GO:0071222|cellular response to lipopolysaccharide|BP,GO:0071230|cellular response to amino acid stimulus|BP,GO:1990830|cellular response to leukemia inhibitory factor|BP
ENSMUSG00000065416	ENSMUST00000083482	miR-19a	Mir19a	116.861	0.0958822	0.152727	0.6278	0.530135	0.999176	GO:0001701|in utero embryonic development|BP,GO:0001783|B cell apoptotic process|BP,GO:0002329|pre-B cell differentiation|BP,GO:0021522|spinal cord motor neuron differentiation|BP,GO:0030324|lung development|BP,GO:0060291|long-term synaptic potentiation|BP,GO:0060412|ventricular septum morphogenesis|BP
ENSMUSG00000065417	ENSMUST00000083483	miR-340	Mir340	2858.46	-0.0834653	0.0619581	-1.34713	0.17794	0.999176	GO:1990830|cellular response to leukemia inhibitory factor|BP
ENSMUSG00000065418	ENSMUST00000083484	miR-322	Mir322	23846.1	-0.277993	0.0531697	-5.2284	1.70981e-07	1.90548e-05	GO:0005634|nucleus|CC,GO:0007605|sensory perception of sound|BP,GO:0016442|RISC complex|CC,GO:0071241|cellular response to inorganic substance|BP,GO:1904322|cellular response to forskolin|BP,GO:1990830|cellular response to leukemia inhibitory factor|BP
ENSMUSG00000065421	ENSMUST00000083487	miR-let7a-1	Mirlet7a-1	282843	0.0667254	0.0429872	1.55221	0.120611	0.999176	GO:0005515|protein binding|MF,GO:0005737|cytoplasm|CC,GO:0007566|embryo implantation|BP,GO:0007605|sensory perception of sound|BP,GO:0009617|response to bacterium|BP,GO:0010628|positive regulation of gene expression|BP,GO:0010629|negative regulation of gene expression|BP,GO:0016442|RISC complex|CC,GO:0030509|BMP signaling pathway|BP,GO:0035195|gene silencing by miRNA|BP,GO:0071230|cellular respon…
ENSMUSG00000065422	ENSMUST00000083488	miR-221	Mir221	3084.06	0.0425973	0.0380041	1.12086	0.262348	0.999176	GO:0007605|sensory perception of sound|BP,GO:0016055|Wnt signaling pathway|BP,GO:0016442|RISC complex|CC,GO:0035195|gene silencing by miRNA|BP,GO:0036294|cellular response to decreased oxygen levels|BP,GO:0045202|synapse|CC,GO:0060291|long-term synaptic potentiation|BP,GO:0070482|response to oxygen levels|BP,GO:0071230|cellular response to amino acid stimulus|BP,GO:0071241|cellular response to in…
ENSMUSG00000065423	ENSMUST00000083489	miR-181a-2	Mir181a-2	7406.63	-0.0104881	0.0621089	-0.168866	0.865902	0.999176	GO:0007605|sensory perception of sound|BP,GO:0060291|long-term synaptic potentiation|BP,GO:0071222|cellular response to lipopolysaccharide|BP,GO:1990830|cellular response to leukemia inhibitory factor|BP
ENSMUSG00000065424	ENSMUST00000083490	miR-9-2	Mir9-2	339.028	-0.3235	0.228882	-1.41339	0.157541	0.999176	GO:0010468|regulation of gene expression|BP,GO:0021889|olfactory bulb interneuron differentiation|BP,GO:0045664|regulation of neuron differentiation|BP,GO:0060291|long-term synaptic potentiation|BP,GO:0071361|cellular response to ethanol|BP,GO:0071475|cellular hyperosmotic salinity response|BP,GO:0097376|interneuron axon guidance|BP,GO:1990830|cellular response to leukemia inhibitory factor|BP
ENSMUSG00000065425	ENSMUST00000083491	miR-325	Mir325	1.22691	-1.07962	0.624739	-1.72811	0.0839691	0.999176	GO:1990830|cellular response to leukemia inhibitory factor|BP
ENSMUSG00000065426	ENSMUST00000083492	miR-134	Mir134	349.309	0.0127902	0.0663628	0.192731	0.847169	0.999176	GO:0007569|cell aging|BP,GO:0010629|negative regulation of gene expression|BP,GO:0014069|postsynaptic density|CC,GO:0060291|long-term synaptic potentiation|BP,GO:0071230|cellular response to amino acid stimulus|BP
ENSMUSG00000065427	ENSMUST00000083493	miR-429	Mir429	5.92274	-0.24811	0.294002	-0.843905	0.398722	0.999176	GO:0007605|sensory perception of sound|BP,GO:0021889|olfactory bulb interneuron differentiation|BP,GO:0071230|cellular response to amino acid stimulus|BP
ENSMUSG00000065428	ENSMUST00000083494	miR-382	Mir382	5123.82	0.128901	0.0350969	3.67271	0.000239994	0.013373	GO:0060291|long-term synaptic potentiation|BP,GO:0060395|SMAD protein signal transduction|BP,GO:0071230|cellular response to amino acid stimulus|BP,GO:0071234|cellular response to phenylalanine|BP,GO:1990830|cellular response to leukemia inhibitory factor|BP
ENSMUSG00000065429	ENSMUST00000083495	miR-345	Mir345	2941.33	-0.10499	0.0538519	-1.94961	0.0512232	0.922146	GO:0007605|sensory perception of sound|BP,GO:0009617|response to bacterium|BP,GO:0016442|RISC complex|CC,GO:0060291|long-term synaptic potentiation|BP,GO:0071222|cellular response to lipopolysaccharide|BP,GO:1990830|cellular response to leukemia inhibitory factor|BP
ENSMUSG00000065430	ENSMUST00000083496	miR-26a-2	Mir26a-2	257767	0.0809185	0.0417739	1.93706	0.0527381	0.922146	GO:0001933|negative regulation of protein phosphorylation|BP,GO:0007566|embryo implantation|BP,GO:0009611|response to wounding|BP,GO:0009617|response to bacterium|BP,GO:0016442|RISC complex|CC,GO:0035195|gene silencing by miRNA|BP,GO:0060291|long-term synaptic potentiation|BP,GO:0070062|extracellular exosome|CC,GO:0071222|cellular response to lipopolysaccharide|BP,GO:0071260|cellular response to …
ENSMUSG00000065431	ENSMUST00000083497	miR-186	Mir186	4558.29	-0.0310697	0.0727183	-0.427261	0.669189	0.999176	GO:0003730|mRNA 3'-UTR binding|MF,GO:0010629|negative regulation of gene expression|BP
ENSMUSG00000065432	ENSMUST00000083498	miR-208a	Mir208a	14.4675	0.0567189	0.229108	0.247564	0.804472	0.999176	GO:0010468|regulation of gene expression|BP,GO:0048747|muscle fiber development|BP,GO:0055013|cardiac muscle cell development|BP,GO:0060419|heart growth|BP,GO:0060420|regulation of heart growth|BP,GO:0061337|cardiac conduction|BP,GO:0070482|response to oxygen levels|BP,GO:0071260|cellular response to mechanical stimulus|BP
ENSMUSG00000065433	ENSMUST00000083499	miR-370	Mir370	65.303	-0.140421	0.11125	-1.26221	0.206873	0.999176	GO:0007569|cell aging|BP,GO:0010629|negative regulation of gene expression|BP,GO:1990830|cellular response to leukemia inhibitory factor|BP
ENSMUSG00000065434	ENSMUST00000083500	miR-7-1	Mir7-1	1413.35	0.059838	0.0687445	0.87044	0.38406	0.999176	GO:0000122|negative regulation of transcription by RNA polymerase II|BP,GO:0003309|type B pancreatic cell differentiation|BP,GO:0009617|response to bacterium|BP,GO:0010608|posttranscriptional regulation of gene expression|BP,GO:0016442|RISC complex|CC,GO:0035195|gene silencing by miRNA|BP,GO:0060291|long-term synaptic potentiation|BP,GO:0060395|SMAD protein signal transduction|BP,GO:0060576|intes…
ENSMUSG00000065435	ENSMUST00000083501	miR-135b	Mir135b	12.1661	-0.0171708	0.224833	-0.0763714	0.939124	0.999176	NA
ENSMUSG00000065436	ENSMUST00000083502	miR-342	Mir342	5925.51	-0.118146	0.0518914	-2.27679	0.0227987	0.601765	GO:0007569|cell aging|BP,GO:0007605|sensory perception of sound|BP,GO:0016442|RISC complex|CC,GO:0060291|long-term synaptic potentiation|BP,GO:0071222|cellular response to lipopolysaccharide|BP,GO:0071230|cellular response to amino acid stimulus|BP,GO:0071241|cellular response to inorganic substance|BP,GO:1904322|cellular response to forskolin|BP,GO:1990830|cellular response to leukemia inhibitor…
ENSMUSG00000065437	ENSMUST00000083503	miR-30d	Mir30d	133334	0.0326281	0.0465094	0.701537	0.482968	0.999176	GO:0007605|sensory perception of sound|BP,GO:0009617|response to bacterium|BP,GO:0060291|long-term synaptic potentiation|BP,GO:0070482|response to oxygen levels|BP,GO:0071222|cellular response to lipopolysaccharide|BP,GO:0071230|cellular response to amino acid stimulus|BP
ENSMUSG00000065438	ENSMUST00000083504	miR-377	Mir377	151.882	0.106304	0.111798	0.95086	0.341676	0.999176	GO:0071234|cellular response to phenylalanine|BP
ENSMUSG00000065439	ENSMUST00000083505	miR-140	Mir140	13119.6	-0.0456831	0.0315838	-1.44641	0.148063	0.999176	GO:0001501|skeletal system development|BP,GO:0001894|tissue homeostasis|BP,GO:0007569|cell aging|BP,GO:0007605|sensory perception of sound|BP,GO:0009617|response to bacterium|BP,GO:0010468|regulation of gene expression|BP,GO:0010629|negative regulation of gene expression|BP,GO:0016442|RISC complex|CC,GO:0042552|myelination|BP,GO:0051216|cartilage development|BP,GO:0070482|response to oxygen level…
ENSMUSG00000065440	ENSMUST00000083506	miR-let7g	Mirlet7g	68743.4	0.0131892	0.0514139	0.256529	0.797542	0.999176	GO:0007569|cell aging|BP,GO:0007605|sensory perception of sound|BP,GO:0016442|RISC complex|CC,GO:0070482|response to oxygen levels|BP,GO:0071222|cellular response to lipopolysaccharide|BP,GO:0071241|cellular response to inorganic substance|BP,GO:1904322|cellular response to forskolin|BP
ENSMUSG00000065441	ENSMUST00000083507	miR-128-2	Mir128-2	18238.7	-0.000971878	0.0381392	-0.0254824	0.97967	0.999176	GO:0005515|protein binding|MF,GO:0007569|cell aging|BP,GO:0060291|long-term synaptic potentiation|BP
ENSMUSG00000065442	ENSMUST00000083508	miR-20a	Mir20a	2510.06	-0.129402	0.0823025	-1.57228	0.115886	0.999176	GO:0001701|in utero embryonic development|BP,GO:0001783|B cell apoptotic process|BP,GO:0002329|pre-B cell differentiation|BP,GO:0007566|embryo implantation|BP,GO:0007569|cell aging|BP,GO:0007605|sensory perception of sound|BP,GO:0009611|response to wounding|BP,GO:0009617|response to bacterium|BP,GO:0010468|regulation of gene expression|BP,GO:0016055|Wnt signaling pathway|BP,GO:0016442|RISC comple…
ENSMUSG00000065443	ENSMUST00000083509	miR-196b	Mir196b	17643.6	0.0331198	0.0495893	0.667882	0.504209	0.999176	GO:0010629|negative regulation of gene expression|BP,GO:0035279|mRNA cleavage involved in gene silencing by miRNA|BP
ENSMUSG00000065444	ENSMUST00000083510	miR-27a	Mir27a	22034.7	-0.0979923	0.0633039	-1.54797	0.12163	0.999176	GO:0007569|cell aging|BP,GO:0010468|regulation of gene expression|BP,GO:0016442|RISC complex|CC,GO:0045766|positive regulation of angiogenesis|BP,GO:0061298|retina vasculature development in camera-type eye|BP,GO:0070578|RISC-loading complex|CC,GO:0071222|cellular response to lipopolysaccharide|BP,GO:0071234|cellular response to phenylalanine|BP,GO:0071333|cellular response to glucose stimulus|BP…
ENSMUSG00000065445	ENSMUST00000083511	miR-143	Mir143	448869	-0.0148239	0.0355715	-0.416735	0.676872	0.999176	GO:0007566|embryo implantation|BP,GO:0010906|regulation of glucose metabolic process|BP,GO:0035278|miRNA mediated inhibition of translation|BP,GO:0045202|synapse|CC,GO:0045944|positive regulation of transcription by RNA polymerase II|BP,GO:0046627|negative regulation of insulin receptor signaling pathway|BP,GO:0048660|regulation of smooth muscle cell proliferation|BP,GO:0051898|negative regulatio…
ENSMUSG00000065446	ENSMUST00000083512	miR-139	Mir139	1599.19	-0.0587148	0.0904301	-0.649283	0.516155	0.999176	GO:0010608|posttranscriptional regulation of gene expression|BP,GO:0016442|RISC complex|CC,GO:0071222|cellular response to lipopolysaccharide|BP
ENSMUSG00000065447	ENSMUST00000083513	miR-302d	Mir302d	0.119377	0.0944776	2.04242	0.0462578	0.963105	0.999176	GO:0030324|lung development|BP,GO:1990830|cellular response to leukemia inhibitory factor|BP
ENSMUSG00000065448	ENSMUST00000083514	miR-154	Mir154	957.262	-0.0331636	0.0748384	-0.443137	0.657667	0.999176	GO:0010629|negative regulation of gene expression|BP,GO:0060964|regulation of gene silencing by miRNA|BP,GO:0071234|cellular response to phenylalanine|BP,GO:0071260|cellular response to mechanical stimulus|BP,GO:0071361|cellular response to ethanol|BP,GO:2000051|negative regulation of non-canonical Wnt signaling pathway|BP,GO:2000740|negative regulation of mesenchymal stem cell differentiation|BP
ENSMUSG00000065449	ENSMUST00000083515	miR-365-1	Mir365-1	4201.78	-0.0278395	0.0687581	-0.404891	0.685558	0.999176	GO:0070482|response to oxygen levels|BP,GO:0071230|cellular response to amino acid stimulus|BP,GO:1990830|cellular response to leukemia inhibitory factor|BP
ENSMUSG00000065450	ENSMUST00000083516	miR-448	Mir448	0.0892024	0.383005	3.05143	0.125517	0.900114	0.999176	GO:0017148|negative regulation of translation|BP,GO:0045596|negative regulation of cell differentiation|BP,GO:0045599|negative regulation of fat cell differentiation|BP
ENSMUSG00000065451	ENSMUST00000083517	miR-101a	Mir101a	48853.4	0.0608915	0.0777608	0.783062	0.433591	0.999176	GO:0016442|RISC complex|CC,GO:0035195|gene silencing by miRNA|BP,GO:0045202|synapse|CC,GO:0060291|long-term synaptic potentiation|BP,GO:0071230|cellular response to amino acid stimulus|BP
ENSMUSG00000065453	ENSMUST00000083519	miR-let7d	Mirlet7d	78116.2	0.0723056	0.0373184	1.93753	0.0526801	0.922146	GO:0007566|embryo implantation|BP,GO:0007569|cell aging|BP,GO:0007605|sensory perception of sound|BP,GO:0009617|response to bacterium|BP,GO:0016442|RISC complex|CC,GO:0030509|BMP signaling pathway|BP,GO:0060291|long-term synaptic potentiation|BP,GO:0070482|response to oxygen levels|BP,GO:0071230|cellular response to amino acid stimulus|BP
ENSMUSG00000065454	ENSMUST00000083520	miR-124a-3	Mir124a-3	2.86831	0.0622371	0.408021	0.152534	0.878766	0.999176	GO:0003729|mRNA binding|MF,GO:0007417|central nervous system development|BP,GO:0010468|regulation of gene expression|BP,GO:0010976|positive regulation of neuron projection development|BP,GO:0016442|RISC complex|CC,GO:0031536|positive regulation of exit from mitosis|BP,GO:0035195|gene silencing by miRNA|BP,GO:0045666|positive regulation of neuron differentiation|BP,GO:0050769|positive regulation o…
ENSMUSG00000065455	ENSMUST00000083521	miR-21a	Mir21a	69405.8	0.0288008	0.045746	0.629581	0.528969	0.999176	GO:0002437|inflammatory response to antigenic stimulus|BP,GO:0007565|female pregnancy|BP,GO:0009617|response to bacterium|BP,GO:0010468|regulation of gene expression|BP,GO:0010629|negative regulation of gene expression|BP,GO:0014850|response to muscle activity|BP,GO:0016442|RISC complex|CC,GO:0030307|positive regulation of cell growth|BP,GO:0035195|gene silencing by miRNA|BP,GO:0036294|cellular r…
ENSMUSG00000065456	ENSMUST00000083522	miR-106a	Mir106a	6.95791	-0.0256392	0.362523	-0.0707242	0.943617	0.999176	GO:0002903|negative regulation of B cell apoptotic process|BP,GO:0009611|response to wounding|BP,GO:0009617|response to bacterium|BP,GO:0016442|RISC complex|CC,GO:0036294|cellular response to decreased oxygen levels|BP,GO:0043066|negative regulation of apoptotic process|BP,GO:0060291|long-term synaptic potentiation|BP,GO:0070062|extracellular exosome|CC,GO:0071241|cellular response to inorganic s…
ENSMUSG00000065457	ENSMUST00000083523	miR-383	Mir383	12.2018	-0.0125747	0.276956	-0.0454035	0.963786	0.999176	GO:0007605|sensory perception of sound|BP,GO:0060291|long-term synaptic potentiation|BP,GO:0071222|cellular response to lipopolysaccharide|BP
ENSMUSG00000065458	ENSMUST00000083524	miR-181b-1	Mir181b-1	1710.96	0.0235286	0.0622625	0.377893	0.70551	0.999176	GO:0010629|negative regulation of gene expression|BP,GO:0045191|regulation of isotype switching|BP,GO:0060291|long-term synaptic potentiation|BP,GO:0071241|cellular response to inorganic substance|BP,GO:1904322|cellular response to forskolin|BP
ENSMUSG00000065460	ENSMUST00000083526	miR-133a-2	Mir133a-2	1.44933e+06	0.0461704	0.0522163	0.884214	0.376581	0.999176	GO:0009617|response to bacterium|BP,GO:0010629|negative regulation of gene expression|BP,GO:0035195|gene silencing by miRNA|BP,GO:0045668|negative regulation of osteoblast differentiation|BP,GO:0060043|regulation of cardiac muscle cell proliferation|BP,GO:0070482|response to oxygen levels|BP,GO:1990830|cellular response to leukemia inhibitory factor|BP
ENSMUSG00000065462	ENSMUST00000083528	miR-200c	Mir200c	14.3648	-0.248768	0.190352	-1.30689	0.191251	0.999176	GO:0007605|sensory perception of sound|BP,GO:0009617|response to bacterium|BP,GO:0021889|olfactory bulb interneuron differentiation|BP,GO:0071222|cellular response to lipopolysaccharide|BP,GO:0071230|cellular response to amino acid stimulus|BP,GO:0097376|interneuron axon guidance|BP,GO:1990830|cellular response to leukemia inhibitory factor|BP
ENSMUSG00000065464	ENSMUST00000083530	miR-185	Mir185	9508.14	0.169857	0.0544158	3.12146	0.00179956	0.0784764	GO:0060395|SMAD protein signal transduction|BP,GO:1990830|cellular response to leukemia inhibitory factor|BP
ENSMUSG00000065465	ENSMUST00000083531	miR-33	Mir33	68.9373	-0.10854	0.0993987	-1.09197	0.274847	0.999176	GO:0016441|posttranscriptional gene silencing|BP,GO:0042632|cholesterol homeostasis|BP
ENSMUSG00000065468	ENSMUST00000083534	miR-26b	Mir26b	188186	0.0666752	0.0343475	1.9412	0.0522342	0.922146	GO:0001933|negative regulation of protein phosphorylation|BP,GO:0009611|response to wounding|BP,GO:0009617|response to bacterium|BP,GO:0016442|RISC complex|CC,GO:0035195|gene silencing by miRNA|BP,GO:0060291|long-term synaptic potentiation|BP,GO:0070062|extracellular exosome|CC,GO:0070482|response to oxygen levels|BP,GO:0071222|cellular response to lipopolysaccharide|BP,GO:0071363|cellular respon…
ENSMUSG00000065469	ENSMUST00000083535	miR-129-1	Mir129-1	10.9863	0.023645	0.203413	0.116241	0.907462	0.999176	GO:0035195|gene silencing by miRNA|BP,GO:0045202|synapse|CC,GO:0060291|long-term synaptic potentiation|BP
ENSMUSG00000065470	ENSMUST00000083536	miR-149	Mir149	17550.2	-0.0840314	0.0382598	-2.19634	0.0280677	0.672402	GO:0007605|sensory perception of sound|BP,GO:0060291|long-term synaptic potentiation|BP,GO:1990830|cellular response to leukemia inhibitory factor|BP
ENSMUSG00000065471	ENSMUST00000083537	miR-222	Mir222	384.712	0.0309715	0.0456267	0.678802	0.497263	0.999176	GO:0007605|sensory perception of sound|BP,GO:0016055|Wnt signaling pathway|BP,GO:0016442|RISC complex|CC,GO:0036294|cellular response to decreased oxygen levels|BP,GO:0060291|long-term synaptic potentiation|BP,GO:0070482|response to oxygen levels|BP,GO:0071230|cellular response to amino acid stimulus|BP,GO:0071241|cellular response to inorganic substance|BP,GO:0071356|cellular response to tumor n…
ENSMUSG00000065472	ENSMUST00000083538	miR-125b-2	Mir125b-2	195183	-0.0231574	0.039	-0.593778	0.552661	0.999176	GO:0007569|cell aging|BP,GO:0007605|sensory perception of sound|BP,GO:0010628|positive regulation of gene expression|BP,GO:0035726|common myeloid progenitor cell proliferation|BP,GO:0060218|hematopoietic stem cell differentiation|BP,GO:0060291|long-term synaptic potentiation|BP,GO:0071241|cellular response to inorganic substance|BP,GO:0071356|cellular response to tumor necrosis factor|BP,GO:00720…
ENSMUSG00000065473	ENSMUST00000083539	miR-19b-2	Mir19b-2	1055.1	0.00356382	0.110287	0.0323139	0.974222	0.999176	GO:0002903|negative regulation of B cell apoptotic process|BP,GO:0007569|cell aging|BP,GO:0009617|response to bacterium|BP,GO:0016442|RISC complex|CC,GO:0043066|negative regulation of apoptotic process|BP,GO:0060291|long-term synaptic potentiation|BP,GO:1990830|cellular response to leukemia inhibitory factor|BP
ENSMUSG00000065474	ENSMUST00000083540	miR-141	Mir141	12.3296	-0.271921	0.242576	-1.12097	0.262299	0.999176	GO:0007605|sensory perception of sound|BP,GO:0021889|olfactory bulb interneuron differentiation|BP
ENSMUSG00000065475	ENSMUST00000083541	miR-27b	Mir27b	118362	0.00887941	0.0359994	0.246654	0.805176	0.999176	GO:0007605|sensory perception of sound|BP,GO:0009617|response to bacterium|BP,GO:0010468|regulation of gene expression|BP,GO:0016055|Wnt signaling pathway|BP,GO:0042552|myelination|BP,GO:0045766|positive regulation of angiogenesis|BP,GO:0061298|retina vasculature development in camera-type eye|BP,GO:0071241|cellular response to inorganic substance|BP,GO:1904322|cellular response to forskolin|BP,G…
ENSMUSG00000065476	ENSMUST00000083542	miR-30b	Mir30b	7886.89	-0.00412399	0.065528	-0.0629348	0.949818	0.999176	GO:0007605|sensory perception of sound|BP,GO:0009617|response to bacterium|BP,GO:0010468|regulation of gene expression|BP,GO:0060291|long-term synaptic potentiation|BP,GO:0070482|response to oxygen levels|BP,GO:0071222|cellular response to lipopolysaccharide|BP,GO:0071475|cellular hyperosmotic salinity response|BP
ENSMUSG00000065477	ENSMUST00000083543	miR-411	Mir411	10154.1	0.0125989	0.0457356	0.275472	0.782954	0.999176	GO:0060291|long-term synaptic potentiation|BP
ENSMUSG00000065479	ENSMUST00000083545	miR-125a	Mir125a	149612	-0.0381909	0.049328	-0.774224	0.438798	0.999176	GO:0007569|cell aging|BP,GO:0030509|BMP signaling pathway|BP,GO:0035195|gene silencing by miRNA|BP,GO:0035278|miRNA mediated inhibition of translation|BP,GO:0045202|synapse|CC,GO:0045646|regulation of erythrocyte differentiation|BP,GO:0060291|long-term synaptic potentiation|BP,GO:0071222|cellular response to lipopolysaccharide|BP,GO:0071391|cellular response to estrogen stimulus|BP,GO:1990830|cel…
ENSMUSG00000065480	ENSMUST00000083546	miR-133b	Mir133b	23325.3	0.0412297	0.0685642	0.601329	0.547621	0.999176	GO:0009617|response to bacterium|BP,GO:0010628|positive regulation of gene expression|BP,GO:0014043|negative regulation of neuron maturation|BP,GO:0030424|axon|CC,GO:0070482|response to oxygen levels|BP
ENSMUSG00000065481	ENSMUST00000083547	miR-346	Mir346	0.230569	-0.290237	1.41606	-0.20496	0.837603	0.999176	GO:0071230|cellular response to amino acid stimulus|BP
ENSMUSG00000065483	ENSMUST00000083549	miR-181c	Mir181c	252.017	-0.0480113	0.0643912	-0.745619	0.455897	0.999176	GO:0007605|sensory perception of sound|BP,GO:0016442|RISC complex|CC,GO:0060218|hematopoietic stem cell differentiation|BP,GO:0060291|long-term synaptic potentiation|BP,GO:0060395|SMAD protein signal transduction|BP,GO:0071222|cellular response to lipopolysaccharide|BP,GO:1990830|cellular response to leukemia inhibitory factor|BP
ENSMUSG00000065484	ENSMUST00000083550	miR-130a	Mir130a	2352.66	0.0162447	0.0818557	0.198456	0.842688	0.999176	GO:0007569|cell aging|BP,GO:0007605|sensory perception of sound|BP,GO:0060218|hematopoietic stem cell differentiation|BP,GO:0060291|long-term synaptic potentiation|BP,GO:0060395|SMAD protein signal transduction|BP,GO:0061178|regulation of insulin secretion involved in cellular response to glucose stimulus|BP,GO:0071230|cellular response to amino acid stimulus|BP,GO:0071241|cellular response to in…
ENSMUSG00000065485	ENSMUST00000083551	miR-219a-2	Mir219a-2	11.0861	-0.183387	0.224626	-0.816409	0.414266	0.999176	GO:0008285|negative regulation of cell proliferation|BP,GO:0010629|negative regulation of gene expression|BP,GO:0016442|RISC complex|CC,GO:0031641|regulation of myelination|BP,GO:0048714|positive regulation of oligodendrocyte differentiation|BP,GO:0071363|cellular response to growth factor stimulus|BP,GO:1990830|cellular response to leukemia inhibitory factor|BP
ENSMUSG00000065486	ENSMUST00000083552	miR-450-1	Mir450-1	55.8502	-0.162693	0.105249	-1.54579	0.122156	0.999176	GO:1990830|cellular response to leukemia inhibitory factor|BP
ENSMUSG00000065488	ENSMUST00000083554	miR-196a-2	Mir196a-2	61496.6	0.0468322	0.048685	0.961943	0.336078	0.999176	GO:0010629|negative regulation of gene expression|BP,GO:0016055|Wnt signaling pathway|BP,GO:0035195|gene silencing by miRNA|BP,GO:0035279|mRNA cleavage involved in gene silencing by miRNA|BP,GO:0071241|cellular response to inorganic substance|BP,GO:1904322|cellular response to forskolin|BP,GO:1990830|cellular response to leukemia inhibitory factor|BP
ENSMUSG00000065489	ENSMUST00000083555	miR-365-2	Mir365-2	4302.65	-0.0309583	0.0666169	-0.464722	0.642131	0.999176	GO:0070482|response to oxygen levels|BP,GO:0071230|cellular response to amino acid stimulus|BP,GO:1990830|cellular response to leukemia inhibitory factor|BP
ENSMUSG00000065490	ENSMUST00000083556	miR-30c-1	Mir30c-1	31476	0.0545971	0.0623952	0.87502	0.381563	0.999176	GO:0009617|response to bacterium|BP,GO:0010629|negative regulation of gene expression|BP,GO:0016442|RISC complex|CC,GO:0045668|negative regulation of osteoblast differentiation|BP,GO:0060291|long-term synaptic potentiation|BP,GO:0071222|cellular response to lipopolysaccharide|BP,GO:0071241|cellular response to inorganic substance|BP,GO:1904322|cellular response to forskolin|BP
ENSMUSG00000065491	ENSMUST00000083557	miR-7b	Mir7b	7.46893	0.133544	0.268802	0.496812	0.619322	0.999176	GO:0017148|negative regulation of translation|BP,GO:0060291|long-term synaptic potentiation|BP,GO:0071222|cellular response to lipopolysaccharide|BP,GO:0071475|cellular hyperosmotic salinity response|BP,GO:1990830|cellular response to leukemia inhibitory factor|BP
ENSMUSG00000065492	ENSMUST00000083558	miR-34b	Mir34b	21.7109	-0.195302	0.159232	-1.22653	0.22	0.999176	GO:0007283|spermatogenesis|BP,GO:0007569|cell aging|BP,GO:0009791|post-embryonic development|BP,GO:0010629|negative regulation of gene expression|BP,GO:0035264|multicellular organism growth|BP,GO:0044458|motile cilium assembly|BP,GO:1990403|embryonic brain development|BP,GO:1990830|cellular response to leukemia inhibitory factor|BP
ENSMUSG00000065493	ENSMUST00000083559	miR-34a	Mir34a	6674.59	0.725974	0.0851578	8.52504	1.5276e-17	5.10727e-15	GO:0007569|cell aging|BP,GO:0007605|sensory perception of sound|BP,GO:0010629|negative regulation of gene expression|BP,GO:0035195|gene silencing by miRNA|BP,GO:0042552|myelination|BP,GO:0070482|response to oxygen levels|BP,GO:0071230|cellular response to amino acid stimulus|BP,GO:1990830|cellular response to leukemia inhibitory factor|BP,GO:2000738|positive regulation of stem cell differentiatio…
ENSMUSG00000065494	ENSMUST00000083560	miR-28a	Mir28a	2685.89	0.0571975	0.0429634	1.33131	0.183088	0.999176	GO:0007605|sensory perception of sound|BP,GO:0016442|RISC complex|CC,GO:0060291|long-term synaptic potentiation|BP,GO:0070578|RISC-loading complex|CC,GO:1990830|cellular response to leukemia inhibitory factor|BP
ENSMUSG00000065495	ENSMUST00000083561	miR-150	Mir150	25625.7	-0.173962	0.0498496	-3.48974	0.000483484	0.0255229	GO:0002377|immunoglobulin production|BP,GO:0010468|regulation of gene expression|BP,GO:0016442|RISC complex|CC,GO:0036294|cellular response to decreased oxygen levels|BP,GO:0045577|regulation of B cell differentiation|BP,GO:0048872|homeostasis of number of cells|BP,GO:0060291|long-term synaptic potentiation|BP,GO:0071222|cellular response to lipopolysaccharide|BP,GO:0071234|cellular response to p…
ENSMUSG00000065497	ENSMUST00000083563	miR-410	Mir410	15.0404	0.225005	0.186997	1.20326	0.228877	0.999176	GO:0060291|long-term synaptic potentiation|BP,GO:0061178|regulation of insulin secretion involved in cellular response to glucose stimulus|BP,GO:0071260|cellular response to mechanical stimulus|BP,GO:0071333|cellular response to glucose stimulus|BP,GO:1990830|cellular response to leukemia inhibitory factor|BP
ENSMUSG00000065498	ENSMUST00000083564	miR-379	Mir379	11224.3	0.0458166	0.0380193	1.20509	0.228169	0.999176	GO:0005623|cell|CC,GO:0036294|cellular response to decreased oxygen levels|BP,GO:0060291|long-term synaptic potentiation|BP,GO:0070482|response to oxygen levels|BP,GO:0071230|cellular response to amino acid stimulus|BP,GO:0071260|cellular response to mechanical stimulus|BP,GO:0071333|cellular response to glucose stimulus|BP
ENSMUSG00000065499	ENSMUST00000083565	miR-384	Mir384	116.161	-0.198298	0.216222	-0.917104	0.359088	0.999176	GO:0060291|long-term synaptic potentiation|BP,GO:1990830|cellular response to leukemia inhibitory factor|BP
ENSMUSG00000065500	ENSMUST00000083566	miR-10b	Mir10b	33527.3	0.0583286	0.0641065	0.909869	0.362891	0.999176	GO:0070482|response to oxygen levels|BP,GO:0071241|cellular response to inorganic substance|BP,GO:0071361|cellular response to ethanol|BP,GO:1904322|cellular response to forskolin|BP
ENSMUSG00000065501	ENSMUST00000083567	miR-335	Mir335	4273.4	0.0364108	0.0853624	0.426543	0.669712	0.999176	GO:0070482|response to oxygen levels|BP,GO:1990830|cellular response to leukemia inhibitory factor|BP
ENSMUSG00000065502	ENSMUST00000083568	miR-202	Mir202	0.59903	0.408615	0.945678	0.432087	0.665678	0.999176	GO:0046661|male sex differentiation|BP,GO:0071222|cellular response to lipopolysaccharide|BP
ENSMUSG00000065503	ENSMUST00000083569	miR-351	Mir351	2024.47	-0.21915	0.0493507	-4.44068	8.96757e-06	0.00074954	GO:0007605|sensory perception of sound|BP,GO:0071230|cellular response to amino acid stimulus|BP,GO:0071241|cellular response to inorganic substance|BP,GO:1904322|cellular response to forskolin|BP,GO:1990830|cellular response to leukemia inhibitory factor|BP
ENSMUSG00000065505	ENSMUST00000083571	miR-148a	Mir148a	14004.2	0.0158881	0.070866	0.224199	0.822602	0.999176	GO:0007605|sensory perception of sound|BP,GO:0009617|response to bacterium|BP,GO:0071356|cellular response to tumor necrosis factor|BP,GO:0071391|cellular response to estrogen stimulus|BP
ENSMUSG00000065507	ENSMUST00000083573	miR-204	Mir204	1950.27	-0.275658	0.0449812	-6.1283	8.8821e-10	1.27268e-07	GO:0010629|negative regulation of gene expression|BP,GO:0036294|cellular response to decreased oxygen levels|BP,GO:0042552|myelination|BP,GO:0045668|negative regulation of osteoblast differentiation|BP,GO:0060291|long-term synaptic potentiation|BP,GO:0071475|cellular hyperosmotic salinity response|BP,GO:1990830|cellular response to leukemia inhibitory factor|BP
ENSMUSG00000065508	ENSMUST00000083574	miR-17	Mir17	642.921	-0.0757945	0.109786	-0.690381	0.489955	0.999176	GO:0001701|in utero embryonic development|BP,GO:0001783|B cell apoptotic process|BP,GO:0002329|pre-B cell differentiation|BP,GO:0007605|sensory perception of sound|BP,GO:0009611|response to wounding|BP,GO:0009617|response to bacterium|BP,GO:0016442|RISC complex|CC,GO:0021522|spinal cord motor neuron differentiation|BP,GO:0030324|lung development|BP,GO:0035195|gene silencing by miRNA|BP,GO:0036294…
ENSMUSG00000065509	ENSMUST00000083575	miR-421	Mir421	155.281	-0.048374	0.0655153	-0.738362	0.460295	0.999176	GO:0009617|response to bacterium|BP,GO:0060291|long-term synaptic potentiation|BP,GO:0071230|cellular response to amino acid stimulus|BP
ENSMUSG00000065510	ENSMUST00000083576	miR-361	Mir361	8200.16	0.00346274	0.0326551	0.10604	0.915551	0.999176	GO:0007605|sensory perception of sound|BP,GO:0016442|RISC complex|CC
ENSMUSG00000065511	ENSMUST00000083577	miR-129-2	Mir129-2	12.1523	-0.0457425	0.19376	-0.236078	0.813372	0.999176	GO:0010629|negative regulation of gene expression|BP,GO:0035195|gene silencing by miRNA|BP,GO:0045202|synapse|CC,GO:0060291|long-term synaptic potentiation|BP,GO:0090135|actin filament branching|BP,GO:1902855|regulation of non-motile cilium assembly|BP
ENSMUSG00000065512	ENSMUST00000083578	miR-138-2	Mir138-2	141.94	-0.308692	0.22252	-1.38726	0.165363	0.999176	GO:0042552|myelination|BP,GO:0046660|female sex differentiation|BP,GO:0060291|long-term synaptic potentiation|BP,GO:0071363|cellular response to growth factor stimulus|BP
ENSMUSG00000065513	ENSMUST00000083579	miR-26a-1	Mir26a-1	257155	0.0810317	0.0417886	1.93908	0.0524912	0.922146	GO:0001933|negative regulation of protein phosphorylation|BP,GO:0007566|embryo implantation|BP,GO:0009611|response to wounding|BP,GO:0009617|response to bacterium|BP,GO:0016442|RISC complex|CC,GO:0035195|gene silencing by miRNA|BP,GO:0060291|long-term synaptic potentiation|BP,GO:0070062|extracellular exosome|CC,GO:0071222|cellular response to lipopolysaccharide|BP,GO:0071260|cellular response to …
ENSMUSG00000065514	ENSMUST00000083580	miR-106b	Mir106b	918.047	-0.0768229	0.0519066	-1.48002	0.138867	0.999176	GO:0001701|in utero embryonic development|BP,GO:0002903|negative regulation of B cell apoptotic process|BP,GO:0007605|sensory perception of sound|BP,GO:0009611|response to wounding|BP,GO:0009617|response to bacterium|BP,GO:0016055|Wnt signaling pathway|BP,GO:0016442|RISC complex|CC,GO:0043066|negative regulation of apoptotic process|BP,GO:0060291|long-term synaptic potentiation|BP,GO:0070062|extr…
ENSMUSG00000065515	ENSMUST00000083581	miR-152	Mir152	25074.9	-0.115201	0.0437011	-2.6361	0.0083864	0.282238	GO:0007605|sensory perception of sound|BP,GO:0071361|cellular response to ethanol|BP,GO:1990830|cellular response to leukemia inhibitory factor|BP
ENSMUSG00000065516	ENSMUST00000083582	miR-214	Mir214	876.64	-0.0354424	0.0511497	-0.692915	0.488363	0.999176	GO:0003323|type B pancreatic cell development|BP,GO:0035195|gene silencing by miRNA|BP,GO:0045668|negative regulation of osteoblast differentiation|BP,GO:0045786|negative regulation of cell cycle|BP,GO:0046322|negative regulation of fatty acid oxidation|BP,GO:0048643|positive regulation of skeletal muscle tissue development|BP,GO:0070482|response to oxygen levels|BP,GO:0071230|cellular response t…
ENSMUSG00000065518	ENSMUST00000083584	miR-423	Mir423	1347.62	0.0153517	0.0826732	0.185691	0.852687	0.999176	NA
ENSMUSG00000065519	ENSMUST00000083585	miR-10a	Mir10a	23331.1	-0.0128029	0.0674028	-0.189946	0.849351	0.999176	GO:0009617|response to bacterium|BP,GO:0035195|gene silencing by miRNA|BP,GO:0070482|response to oxygen levels|BP,GO:0071222|cellular response to lipopolysaccharide|BP,GO:0071241|cellular response to inorganic substance|BP,GO:0071361|cellular response to ethanol|BP,GO:1904322|cellular response to forskolin|BP
ENSMUSG00000065520	ENSMUST00000083586	miR-128-1	Mir128-1	44753.5	0.0256826	0.0396115	0.648363	0.51675	0.999176	GO:0005515|protein binding|MF,GO:0007569|cell aging|BP,GO:0060291|long-term synaptic potentiation|BP
ENSMUSG00000065521	ENSMUST00000083587	miR-296	Mir296	133.052	-0.00903795	0.0974754	-0.0927203	0.926126	0.999176	GO:0007569|cell aging|BP,GO:0007605|sensory perception of sound|BP,GO:0010629|negative regulation of gene expression|BP,GO:0071361|cellular response to ethanol|BP,GO:1990830|cellular response to leukemia inhibitory factor|BP
ENSMUSG00000065523	ENSMUST00000083589	miR-192	Mir192	3555.71	0.0463734	0.0351487	1.31935	0.187052	0.999176	GO:0009617|response to bacterium|BP,GO:0071230|cellular response to amino acid stimulus|BP,GO:0071333|cellular response to glucose stimulus|BP,GO:0071560|cellular response to transforming growth factor beta stimulus|BP
ENSMUSG00000065524	ENSMUST00000083590	miR-135a-2	Mir135a-2	128.688	0.029594	0.103888	0.284863	0.775749	0.999176	GO:0010628|positive regulation of gene expression|BP,GO:0010629|negative regulation of gene expression|BP,GO:0046660|female sex differentiation|BP,GO:1990830|cellular response to leukemia inhibitory factor|BP
ENSMUSG00000065526	ENSMUST00000083592	miR-337	Mir337	1801.79	0.0682294	0.0567762	1.20173	0.22947	0.999176	GO:0005623|cell|CC,GO:0060291|long-term synaptic potentiation|BP,GO:0071333|cellular response to glucose stimulus|BP
ENSMUSG00000065527	ENSMUST00000083593	miR-93	Mir93	17539.3	-0.0294568	0.0450611	-0.653708	0.5133	0.999176	GO:0001701|in utero embryonic development|BP,GO:0002903|negative regulation of B cell apoptotic process|BP,GO:0007605|sensory perception of sound|BP,GO:0016055|Wnt signaling pathway|BP,GO:0043066|negative regulation of apoptotic process|BP,GO:0045069|regulation of viral genome replication|BP,GO:0060291|long-term synaptic potentiation|BP,GO:0071241|cellular response to inorganic substance|BP,GO:19…
ENSMUSG00000065528	ENSMUST00000083594	miR-320	Mir320	1540.39	-0.0500335	0.0610449	-0.819618	0.412434	0.999176	GO:0010629|negative regulation of gene expression|BP,GO:0016442|RISC complex|CC,GO:0060291|long-term synaptic potentiation|BP,GO:0071333|cellular response to glucose stimulus|BP,GO:2000648|positive regulation of stem cell proliferation|BP
ENSMUSG00000065529	ENSMUST00000083595	miR-22	Mir22	60253.4	-0.00751042	0.0603676	-0.124411	0.90099	0.999176	GO:0007569|cell aging|BP,GO:0007605|sensory perception of sound|BP,GO:0060291|long-term synaptic potentiation|BP,GO:0071230|cellular response to amino acid stimulus|BP,GO:0071234|cellular response to phenylalanine|BP
ENSMUSG00000065530	ENSMUST00000083596	miR-99a	Mir99a	11744.4	0.0200768	0.0618175	0.324776	0.745351	0.999176	GO:0007569|cell aging|BP,GO:0014069|postsynaptic density|CC,GO:0060218|hematopoietic stem cell differentiation|BP,GO:0060291|long-term synaptic potentiation|BP,GO:0071230|cellular response to amino acid stimulus|BP,GO:0071475|cellular hyperosmotic salinity response|BP,GO:1990830|cellular response to leukemia inhibitory factor|BP
ENSMUSG00000065532	ENSMUST00000083598	miR-187	Mir187	185.579	-0.0414584	0.0646896	-0.640882	0.5216	0.999176	GO:0060291|long-term synaptic potentiation|BP
ENSMUSG00000065533	ENSMUST00000083599	miR-205	Mir205	35.3835	-0.0915011	0.248729	-0.367875	0.712967	0.999176	GO:0003382|epithelial cell morphogenesis|BP,GO:0007605|sensory perception of sound|BP,GO:0008361|regulation of cell size|BP,GO:0009617|response to bacterium|BP,GO:0010468|regulation of gene expression|BP,GO:0010629|negative regulation of gene expression|BP,GO:0035195|gene silencing by miRNA|BP,GO:0045668|negative regulation of osteoblast differentiation|BP,GO:0050679|positive regulation of epithe…
ENSMUSG00000065534	ENSMUST00000083600	miR-324	Mir324	565.318	-0.0449284	0.0647735	-0.693623	0.487919	0.999176	GO:0007605|sensory perception of sound|BP,GO:0016442|RISC complex|CC,GO:0035195|gene silencing by miRNA|BP,GO:0060291|long-term synaptic potentiation|BP,GO:1900017|positive regulation of cytokine production involved in inflammatory response|BP,GO:1990830|cellular response to leukemia inhibitory factor|BP
ENSMUSG00000065536	ENSMUST00000083602	miR-98	Mir98	5550.61	0.0195111	0.0540335	0.361092	0.71803	0.999176	GO:0010628|positive regulation of gene expression|BP,GO:0032693|negative regulation of interleukin-10 production|BP,GO:0060291|long-term synaptic potentiation|BP,GO:0071222|cellular response to lipopolysaccharide|BP
ENSMUSG00000065537	ENSMUST00000083603	miR-132	Mir132	852.342	0.0778716	0.0686496	1.13433	0.256655	0.999176	GO:0007569|cell aging|BP,GO:0014041|regulation of neuron maturation|BP,GO:0014069|postsynaptic density|CC,GO:0050773|regulation of dendrite development|BP,GO:0060291|long-term synaptic potentiation|BP,GO:0070482|response to oxygen levels|BP,GO:0071241|cellular response to inorganic substance|BP,GO:1904322|cellular response to forskolin|BP
ENSMUSG00000065538	ENSMUST00000083604	miR-153	Mir153	1.55598	-0.577967	0.57021	-1.0136	0.310771	0.999176	GO:0010608|posttranscriptional regulation of gene expression|BP,GO:0045202|synapse|CC,GO:0060291|long-term synaptic potentiation|BP
ENSMUSG00000065539	ENSMUST00000083605	miR-216a	Mir216a	1.86866	-0.376221	0.519632	-0.724015	0.469057	0.999176	GO:1990830|cellular response to leukemia inhibitory factor|BP
ENSMUSG00000065540	ENSMUST00000083606	miR-126a	Mir126a	1.07021e+06	-0.10951	0.0356765	-3.06952	0.00214402	0.089602	GO:0009617|response to bacterium|BP,GO:0045202|synapse|CC,GO:0060218|hematopoietic stem cell differentiation|BP,GO:0060291|long-term synaptic potentiation|BP,GO:0070482|response to oxygen levels|BP,GO:0071391|cellular response to estrogen stimulus|BP
ENSMUSG00000065541	ENSMUST00000083607	miR-24-2	Mir24-2	35486	0.00688753	0.0382167	0.180223	0.856977	0.999176	GO:0003730|mRNA 3'-UTR binding|MF,GO:0007569|cell aging|BP,GO:0007605|sensory perception of sound|BP,GO:0008284|positive regulation of cell proliferation|BP,GO:0010629|negative regulation of gene expression|BP,GO:0042552|myelination|BP,GO:0045069|regulation of viral genome replication|BP,GO:0045766|positive regulation of angiogenesis|BP,GO:0060291|long-term synaptic potentiation|BP,GO:0061298|ret…
ENSMUSG00000065542	ENSMUST00000083608	miR-224	Mir224	699.993	0.138853	0.051392	2.70183	0.00689586	0.266021	GO:0016055|Wnt signaling pathway|BP,GO:0071222|cellular response to lipopolysaccharide|BP,GO:0071230|cellular response to amino acid stimulus|BP,GO:1990830|cellular response to leukemia inhibitory factor|BP
ENSMUSG00000065543	ENSMUST00000083609	miR-330	Mir330	85.8858	-0.104514	0.0975738	-1.07112	0.284114	0.999176	GO:0010629|negative regulation of gene expression|BP,GO:0060291|long-term synaptic potentiation|BP,GO:0072051|juxtaglomerular apparatus development|BP,GO:1904322|cellular response to forskolin|BP
ENSMUSG00000065544	ENSMUST00000083610	miR-32	Mir32	347.707	-0.0244422	0.0637782	-0.383238	0.701543	0.999176	GO:0016055|Wnt signaling pathway|BP
ENSMUSG00000065546	ENSMUST00000083612	miR-196a-1	Mir196a-1	46857.8	0.05367	0.0470856	1.13984	0.254353	0.999176	GO:0010629|negative regulation of gene expression|BP,GO:0016055|Wnt signaling pathway|BP,GO:0035195|gene silencing by miRNA|BP,GO:0035279|mRNA cleavage involved in gene silencing by miRNA|BP,GO:0071241|cellular response to inorganic substance|BP,GO:1904322|cellular response to forskolin|BP,GO:1990830|cellular response to leukemia inhibitory factor|BP
ENSMUSG00000065547	ENSMUST00000083613	miR-199a-1	Mir199a-1	73913.4	-0.0272601	0.0422267	-0.645566	0.51856	0.999176	GO:0007569|cell aging|BP,GO:0007605|sensory perception of sound|BP,GO:0036294|cellular response to decreased oxygen levels|BP,GO:0070482|response to oxygen levels|BP,GO:0071222|cellular response to lipopolysaccharide|BP,GO:0071230|cellular response to amino acid stimulus|BP,GO:0071241|cellular response to inorganic substance|BP,GO:1904322|cellular response to forskolin|BP,GO:1990830|cellular resp…
ENSMUSG00000065548	ENSMUST00000083614	miR-29c	Mir29c	61651.6	0.189156	0.0718169	2.63387	0.00844182	0.282238	GO:0010629|negative regulation of gene expression|BP,GO:0048771|tissue remodeling|BP,GO:0071230|cellular response to amino acid stimulus|BP,GO:0071361|cellular response to ethanol|BP,GO:0071475|cellular hyperosmotic salinity response|BP,GO:1990830|cellular response to leukemia inhibitory factor|BP
ENSMUSG00000065549	ENSMUST00000083615	miR-200b	Mir200b	8.42407	-0.167194	0.227685	-0.734321	0.462753	0.999176	GO:0007605|sensory perception of sound|BP,GO:0009617|response to bacterium|BP,GO:0016055|Wnt signaling pathway|BP,GO:0021889|olfactory bulb interneuron differentiation|BP,GO:0035195|gene silencing by miRNA|BP,GO:0071230|cellular response to amino acid stimulus|BP,GO:0097376|interneuron axon guidance|BP,GO:1990830|cellular response to leukemia inhibitory factor|BP
ENSMUSG00000065551	ENSMUST00000083617	miR-210	Mir210	209.31	0.153046	0.107527	1.42333	0.154641	0.999176	GO:0030509|BMP signaling pathway|BP,GO:0032926|negative regulation of activin receptor signaling pathway|BP,GO:0045669|positive regulation of osteoblast differentiation|BP,GO:0071222|cellular response to lipopolysaccharide|BP,GO:1990830|cellular response to leukemia inhibitory factor|BP
ENSMUSG00000065552	ENSMUST00000083618	miR-302a	Mir302a	0.394891	-0.00169716	1.09599	-0.00154853	0.998764	0.999176	GO:0030324|lung development|BP,GO:1990830|cellular response to leukemia inhibitory factor|BP
ENSMUSG00000065553	ENSMUST00000083619	miR-103-1	Mir103-1	15856.4	-0.0155699	0.0335615	-0.463922	0.642704	0.999176	GO:0009617|response to bacterium|BP,GO:0045944|positive regulation of transcription by RNA polymerase II|BP,GO:0070482|response to oxygen levels|BP,GO:0071230|cellular response to amino acid stimulus|BP,GO:0071356|cellular response to tumor necrosis factor|BP,GO:0071363|cellular response to growth factor stimulus|BP,GO:1904179|positive regulation of adipose tissue development|BP,GO:1990830|cellul…
ENSMUSG00000065555	ENSMUST00000083621	miR-219a-1	Mir219a-1	37.9198	-0.0285187	0.133955	-0.212897	0.831407	0.999176	GO:0008285|negative regulation of cell proliferation|BP,GO:0010629|negative regulation of gene expression|BP,GO:0016442|RISC complex|CC,GO:0031641|regulation of myelination|BP,GO:0048714|positive regulation of oligodendrocyte differentiation|BP,GO:0071363|cellular response to growth factor stimulus|BP,GO:1990830|cellular response to leukemia inhibitory factor|BP
ENSMUSG00000065556	ENSMUST00000083622	miR-101b	Mir101b	29237	0.0117165	0.0545753	0.214684	0.830013	0.999176	GO:0016442|RISC complex|CC,GO:0035195|gene silencing by miRNA|BP,GO:0045202|synapse|CC,GO:0060291|long-term synaptic potentiation|BP,GO:0071230|cellular response to amino acid stimulus|BP,GO:0071260|cellular response to mechanical stimulus|BP,GO:0071356|cellular response to tumor necrosis factor|BP
ENSMUSG00000065557	ENSMUST00000083623	miR-let7c-1	Mirlet7c-1	242452	0.0233676	0.0353707	0.660648	0.508838	0.999176	GO:0006402|mRNA catabolic process|BP,GO:0007566|embryo implantation|BP,GO:0016442|RISC complex|CC,GO:0035195|gene silencing by miRNA|BP,GO:0060291|long-term synaptic potentiation|BP
ENSMUSG00000065559	ENSMUST00000083625	miR-206	Mir206	421954	0.196939	0.084926	2.31895	0.0203978	0.552946	GO:0005634|nucleus|CC,GO:0007605|sensory perception of sound|BP,GO:0071391|cellular response to estrogen stimulus|BP,GO:1990830|cellular response to leukemia inhibitory factor|BP
ENSMUSG00000065560	ENSMUST00000083626	miR-148b	Mir148b	8549.95	-0.0180993	0.0431284	-0.419661	0.674733	0.999176	GO:0007605|sensory perception of sound|BP,GO:0060291|long-term synaptic potentiation|BP,GO:0071260|cellular response to mechanical stimulus|BP
ENSMUSG00000065561	ENSMUST00000083627	miR-369	Mir369	1858.42	0.137954	0.0326593	4.22404	2.39957e-05	0.00160451	GO:0060291|long-term synaptic potentiation|BP,GO:0071234|cellular response to phenylalanine|BP,GO:0071333|cellular response to glucose stimulus|BP,GO:1990830|cellular response to leukemia inhibitory factor|BP
ENSMUSG00000065562	ENSMUST00000083628	miR-215	Mir215	3.0624	0.292207	0.411945	0.709335	0.478117	0.999176	GO:0009617|response to bacterium|BP
ENSMUSG00000065563	ENSMUST00000083629	miR-103-2	Mir103-2	15980.8	-0.0155795	0.0335049	-0.464992	0.641937	0.999176	GO:0009617|response to bacterium|BP,GO:0045944|positive regulation of transcription by RNA polymerase II|BP,GO:0071230|cellular response to amino acid stimulus|BP,GO:0071356|cellular response to tumor necrosis factor|BP,GO:0071363|cellular response to growth factor stimulus|BP,GO:1904179|positive regulation of adipose tissue development|BP,GO:1990830|cellular response to leukemia inhibitory facto…
ENSMUSG00000065564	ENSMUST00000083630	miR-let7b	Mirlet7b	250784	-0.00862053	0.038228	-0.225503	0.821588	0.999176	GO:0006402|mRNA catabolic process|BP,GO:0007566|embryo implantation|BP,GO:0007569|cell aging|BP,GO:0009617|response to bacterium|BP,GO:0016442|RISC complex|CC,GO:0030509|BMP signaling pathway|BP,GO:0035195|gene silencing by miRNA|BP,GO:0070482|response to oxygen levels|BP
ENSMUSG00000065565	ENSMUST00000083631	miR-181a-1	Mir181a-1	3242.8	-0.0200417	0.0585717	-0.342174	0.73222	0.999176	GO:0007605|sensory perception of sound|BP,GO:0060291|long-term synaptic potentiation|BP,GO:0071222|cellular response to lipopolysaccharide|BP,GO:1990830|cellular response to leukemia inhibitory factor|BP
ENSMUSG00000065567	ENSMUST00000083633	miR-30c-2	Mir30c-2	34871.9	0.0534986	0.0561742	0.952369	0.34091	0.999176	GO:0009617|response to bacterium|BP,GO:0010629|negative regulation of gene expression|BP,GO:0016442|RISC complex|CC,GO:0045668|negative regulation of osteoblast differentiation|BP,GO:0060291|long-term synaptic potentiation|BP,GO:0071222|cellular response to lipopolysaccharide|BP,GO:0071241|cellular response to inorganic substance|BP,GO:1904322|cellular response to forskolin|BP
ENSMUSG00000065568	ENSMUST00000083634	miR-344	Mir344	1.5839	-0.152332	0.526937	-0.28909	0.772512	0.999176	GO:1990830|cellular response to leukemia inhibitory factor|BP
ENSMUSG00000065569	ENSMUST00000083635	miR-137	Mir137	30.7765	-0.153947	0.419943	-0.366591	0.713924	0.999176	GO:0010629|negative regulation of gene expression|BP,GO:0035195|gene silencing by miRNA|BP,GO:0045668|negative regulation of osteoblast differentiation|BP,GO:0060291|long-term synaptic potentiation|BP,GO:0071230|cellular response to amino acid stimulus|BP,GO:0071475|cellular hyperosmotic salinity response|BP,GO:1990830|cellular response to leukemia inhibitory factor|BP,GO:2000738|positive regulat…
ENSMUSG00000065570	ENSMUST00000083636	miR-412	Mir412	106.866	0.0445911	0.0872171	0.511265	0.609165	0.999176	NA
ENSMUSG00000065571	ENSMUST00000083637	miR-326	Mir326	158.617	-0.184269	0.0789684	-2.33345	0.0196245	0.546759	GO:0007605|sensory perception of sound|BP,GO:0010468|regulation of gene expression|BP,GO:0016442|RISC complex|CC,GO:2000321|positive regulation of T-helper 17 cell differentiation|BP
ENSMUSG00000065572	ENSMUST00000083638	miR-130b	Mir130b	20.9695	-0.0699989	0.162801	-0.429966	0.66722	0.999176	GO:0007605|sensory perception of sound|BP,GO:1990830|cellular response to leukemia inhibitory factor|BP
ENSMUSG00000065573	ENSMUST00000083639	miR-350	Mir350	748.834	-0.0539859	0.0759179	-0.711109	0.477017	0.999176	GO:0009617|response to bacterium|BP,GO:0016442|RISC complex|CC,GO:0045202|synapse|CC,GO:0071222|cellular response to lipopolysaccharide|BP
ENSMUSG00000065574	ENSMUST00000083640	miR-203	Mir203	1065.68	0.0397843	0.0572797	0.694562	0.48733	0.999176	GO:0007605|sensory perception of sound|BP,GO:0035195|gene silencing by miRNA|BP,GO:0060576|intestinal epithelial cell development|BP,GO:0071230|cellular response to amino acid stimulus|BP
ENSMUSG00000065575	ENSMUST00000083641	miR-449a	Mir449a	16.7508	0.127836	0.177018	0.722166	0.470193	0.999176	GO:0007283|spermatogenesis|BP,GO:0009791|post-embryonic development|BP,GO:0010468|regulation of gene expression|BP,GO:0010629|negative regulation of gene expression|BP,GO:0035264|multicellular organism growth|BP,GO:0044458|motile cilium assembly|BP,GO:1990403|embryonic brain development|BP,GO:1990830|cellular response to leukemia inhibitory factor|BP
ENSMUSG00000065577	ENSMUST00000083643	miR-329	Mir329	339.546	0.035478	0.055887	0.634817	0.525548	0.999176	GO:0007605|sensory perception of sound|BP,GO:0016525|negative regulation of angiogenesis|BP,GO:0030509|BMP signaling pathway|BP
ENSMUSG00000065578	ENSMUST00000083644	miR-181b-2	Mir181b-2	2323.89	0.02226	0.0555213	0.400927	0.688474	0.999176	GO:0010629|negative regulation of gene expression|BP,GO:0045191|regulation of isotype switching|BP,GO:0060291|long-term synaptic potentiation|BP,GO:0071222|cellular response to lipopolysaccharide|BP,GO:0071241|cellular response to inorganic substance|BP,GO:1904322|cellular response to forskolin|BP
ENSMUSG00000065579	ENSMUST00000083645	miR-425	Mir425	2152.24	-0.0546073	0.0480537	-1.13638	0.255797	0.999176	GO:0060291|long-term synaptic potentiation|BP,GO:0071222|cellular response to lipopolysaccharide|BP,GO:0071230|cellular response to amino acid stimulus|BP
ENSMUSG00000065580	ENSMUST00000083646	miR-15b	Mir15b	2945.6	-0.0298664	0.0590375	-0.505889	0.612935	0.999176	GO:0007569|cell aging|BP,GO:0009617|response to bacterium|BP,GO:0016442|RISC complex|CC,GO:0036294|cellular response to decreased oxygen levels|BP,GO:0070482|response to oxygen levels|BP,GO:0071230|cellular response to amino acid stimulus|BP
ENSMUSG00000065581	ENSMUST00000083647	miR-194-1	Mir194-1	863.165	0.00546337	0.0501332	0.108977	0.913221	0.999176	GO:0009617|response to bacterium|BP,GO:0016442|RISC complex|CC,GO:0071222|cellular response to lipopolysaccharide|BP,GO:0071230|cellular response to amino acid stimulus|BP
ENSMUSG00000065582	ENSMUST00000083648	miR-194-2	Mir194-2	1070.39	0.0120391	0.0551254	0.218394	0.827122	0.999176	GO:0009617|response to bacterium|BP,GO:0016442|RISC complex|CC,GO:0071222|cellular response to lipopolysaccharide|BP,GO:0071230|cellular response to amino acid stimulus|BP,GO:0071260|cellular response to mechanical stimulus|BP
ENSMUSG00000065583	ENSMUST00000083649	miR-218-2	Mir218-2	679.458	-0.123509	0.0881573	-1.40101	0.161211	0.999176	GO:0010594|regulation of endothelial cell migration|BP,GO:0010629|negative regulation of gene expression|BP,GO:0035385|Roundabout signaling pathway|BP,GO:0060291|long-term synaptic potentiation|BP,GO:0061298|retina vasculature development in camera-type eye|BP
ENSMUSG00000065585	ENSMUST00000083651	miR-211	Mir211	15.4532	-0.251293	0.179458	-1.40029	0.161425	0.999176	GO:0007569|cell aging|BP,GO:0060291|long-term synaptic potentiation|BP,GO:1990830|cellular response to leukemia inhibitory factor|BP
ENSMUSG00000065586	ENSMUST00000083652	miR-96	Mir96	25.402	-0.516348	0.482218	-1.07078	0.28427	0.999176	GO:0002093|auditory receptor cell morphogenesis|BP,GO:0007605|sensory perception of sound|BP,GO:0008344|adult locomotory behavior|BP,GO:0010468|regulation of gene expression|BP,GO:0046549|retinal cone cell development|BP,GO:0046660|female sex differentiation|BP,GO:0060041|retina development in camera-type eye|BP,GO:1990830|cellular response to leukemia inhibitory factor|BP
ENSMUSG00000065587	ENSMUST00000083653	miR-34c	Mir34c	109.353	-0.0646696	0.0853413	-0.757776	0.448585	0.999176	GO:0007283|spermatogenesis|BP,GO:0007569|cell aging|BP,GO:0007605|sensory perception of sound|BP,GO:0009791|post-embryonic development|BP,GO:0010629|negative regulation of gene expression|BP,GO:0016441|posttranscriptional gene silencing|BP,GO:0016442|RISC complex|CC,GO:0035264|multicellular organism growth|BP,GO:0044458|motile cilium assembly|BP,GO:0071241|cellular response to inorganic substance…
ENSMUSG00000065589	ENSMUST00000083655	miR-301	Mir301	313.563	-0.0616389	0.129566	-0.475735	0.634263	0.999176	GO:0002437|inflammatory response to antigenic stimulus|BP,GO:0007605|sensory perception of sound|BP,GO:0009617|response to bacterium|BP,GO:0010628|positive regulation of gene expression|BP,GO:0010629|negative regulation of gene expression|BP,GO:0032713|negative regulation of interleukin-4 production|BP,GO:0035195|gene silencing by miRNA|BP,GO:0038155|interleukin-23-mediated signaling pathway|BP,G…
ENSMUSG00000065590	ENSMUST00000083656	miR-212	Mir212	31.4862	0.123862	0.142436	0.869598	0.38452	0.999176	GO:0014041|regulation of neuron maturation|BP,GO:0050773|regulation of dendrite development|BP
ENSMUSG00000065592	ENSMUST00000083658	miR-145a	Mir145a	26519.2	0.00467564	0.0697218	0.0670613	0.946533	0.999176	GO:0016442|RISC complex|CC,GO:0048660|regulation of smooth muscle cell proliferation|BP,GO:0060291|long-term synaptic potentiation|BP,GO:0060414|aorta smooth muscle tissue morphogenesis|BP,GO:0060947|cardiac vascular smooth muscle cell differentiation|BP,GO:0071230|cellular response to amino acid stimulus|BP,GO:0071361|cellular response to ethanol|BP,GO:0071391|cellular response to estrogen stimu…
ENSMUSG00000065593	ENSMUST00000083659	miR-339	Mir339	3054.58	-0.0825182	0.0542573	-1.52087	0.128293	0.999176	GO:0071361|cellular response to ethanol|BP,GO:1990830|cellular response to leukemia inhibitory factor|BP
ENSMUSG00000065594	ENSMUST00000083660	miR-107	Mir107	2066.92	-0.0392858	0.0448869	-0.875218	0.381455	0.999176	GO:0007605|sensory perception of sound|BP,GO:0009617|response to bacterium|BP,GO:0035195|gene silencing by miRNA|BP,GO:0070482|response to oxygen levels|BP,GO:0071222|cellular response to lipopolysaccharide|BP,GO:0071230|cellular response to amino acid stimulus|BP
ENSMUSG00000065596	ENSMUST00000083662	miR-184	Mir184	14.2315	-0.970605	0.190359	-5.09882	3.41774e-07	3.42799e-05	GO:0010468|regulation of gene expression|BP,GO:0010628|positive regulation of gene expression|BP,GO:0046661|male sex differentiation|BP,GO:0071222|cellular response to lipopolysaccharide|BP
ENSMUSG00000065597	ENSMUST00000083663	miR-124a-1	Mir124a-1	2.94136	0.124986	0.406621	0.307376	0.758557	0.999176	GO:0000902|cell morphogenesis|BP,GO:0003729|mRNA binding|MF,GO:0007417|central nervous system development|BP,GO:0010468|regulation of gene expression|BP,GO:0010976|positive regulation of neuron projection development|BP,GO:0016442|RISC complex|CC,GO:0031536|positive regulation of exit from mitosis|BP,GO:0035195|gene silencing by miRNA|BP,GO:0045666|positive regulation of neuron differentiation|BP…
ENSMUSG00000065599	ENSMUST00000083665	miR-23b	Mir23b	34327.3	0.0347279	0.0289789	1.19839	0.230766	0.999176	GO:0007569|cell aging|BP,GO:0007605|sensory perception of sound|BP,GO:0010468|regulation of gene expression|BP,GO:0042552|myelination|BP,GO:0045766|positive regulation of angiogenesis|BP,GO:0060291|long-term synaptic potentiation|BP,GO:0061298|retina vasculature development in camera-type eye|BP,GO:0071222|cellular response to lipopolysaccharide|BP,GO:2001260|regulation of semaphorin-plexin signa…
ENSMUSG00000065600	ENSMUST00000083666	miR-338	Mir338	5206.9	-0.258066	0.247424	-1.04301	0.296943	0.999176	GO:0007605|sensory perception of sound|BP,GO:0010629|negative regulation of gene expression|BP,GO:0016442|RISC complex|CC,GO:0042552|myelination|BP,GO:0045668|negative regulation of osteoblast differentiation|BP,GO:0060291|long-term synaptic potentiation|BP,GO:0071363|cellular response to growth factor stimulus|BP
ENSMUSG00000065601	ENSMUST00000083667	miR-146	Mir146	8049.63	-0.398428	0.0679624	-5.86247	4.56036e-09	5.71755e-07	GO:0007605|sensory perception of sound|BP,GO:0010468|regulation of gene expression|BP,GO:0036294|cellular response to decreased oxygen levels|BP,GO:0045202|synapse|CC,GO:0070482|response to oxygen levels|BP,GO:0071222|cellular response to lipopolysaccharide|BP,GO:0071391|cellular response to estrogen stimulus|BP,GO:1990830|cellular response to leukemia inhibitory factor|BP
ENSMUSG00000065602	ENSMUST00000083668	miR-let7f-2	Mirlet7f-2	421655	0.0732311	0.0472881	1.54862	0.121474	0.999176	GO:0007569|cell aging|BP,GO:0016442|RISC complex|CC,GO:0030509|BMP signaling pathway|BP,GO:0060291|long-term synaptic potentiation|BP,GO:0071230|cellular response to amino acid stimulus|BP
ENSMUSG00000065603	ENSMUST00000083669	miR-218-1	Mir218-1	518.03	-0.165218	0.0989902	-1.66904	0.09511	0.999176	GO:0010594|regulation of endothelial cell migration|BP,GO:0010629|negative regulation of gene expression|BP,GO:0035385|Roundabout signaling pathway|BP,GO:0060291|long-term synaptic potentiation|BP,GO:0061298|retina vasculature development in camera-type eye|BP
ENSMUSG00000065604	ENSMUST00000083670	miR-29b-1	Mir29b-1	7715.34	0.460427	0.0730708	6.30111	2.95526e-10	5.92825e-08	GO:0007605|sensory perception of sound|BP,GO:0010629|negative regulation of gene expression|BP,GO:0016055|Wnt signaling pathway|BP,GO:0048771|tissue remodeling|BP,GO:0060291|long-term synaptic potentiation|BP,GO:0071222|cellular response to lipopolysaccharide|BP,GO:0071475|cellular hyperosmotic salinity response|BP,GO:1990830|cellular response to leukemia inhibitory factor|BP
ENSMUSG00000065606	ENSMUST00000083672	miR-16-2	Mir16-2	237542	-0.00881298	0.0285589	-0.308589	0.757634	0.999176	GO:0007569|cell aging|BP,GO:0007605|sensory perception of sound|BP,GO:0009611|response to wounding|BP,GO:0009617|response to bacterium|BP,GO:0016442|RISC complex|CC,GO:0070062|extracellular exosome|CC,GO:0070482|response to oxygen levels|BP,GO:0071222|cellular response to lipopolysaccharide|BP,GO:1990830|cellular response to leukemia inhibitory factor|BP
ENSMUSG00000065607	ENSMUST00000083673	miR-331	Mir331	285.661	-0.0693951	0.0889278	-0.780354	0.435182	0.999176	GO:0007605|sensory perception of sound|BP,GO:0009617|response to bacterium|BP,GO:0016442|RISC complex|CC,GO:0071241|cellular response to inorganic substance|BP,GO:0071356|cellular response to tumor necrosis factor|BP,GO:1904322|cellular response to forskolin|BP,GO:1990830|cellular response to leukemia inhibitory factor|BP
ENSMUSG00000065608	ENSMUST00000083674	miR-let7c-2	Mirlet7c-2	251448	0.0262231	0.0350018	0.749194	0.45374	0.999176	GO:0006402|mRNA catabolic process|BP,GO:0007566|embryo implantation|BP,GO:0016442|RISC complex|CC,GO:0035195|gene silencing by miRNA|BP,GO:0060291|long-term synaptic potentiation|BP
ENSMUSG00000065609	ENSMUST00000083675	miR-7-2	Mir7-2	926.554	0.0672557	0.0923975	0.727894	0.466678	0.999176	GO:0010608|posttranscriptional regulation of gene expression|BP,GO:0035195|gene silencing by miRNA|BP,GO:0060291|long-term synaptic potentiation|BP,GO:0060395|SMAD protein signal transduction|BP,GO:0060576|intestinal epithelial cell development|BP,GO:0071222|cellular response to lipopolysaccharide|BP,GO:0071241|cellular response to inorganic substance|BP,GO:1904322|cellular response to forskolin|…
ENSMUSG00000065610	ENSMUST00000083676	miR-29a	Mir29a	219821	0.220185	0.051229	4.29805	1.7231e-05	0.00123447	GO:0007605|sensory perception of sound|BP,GO:0010629|negative regulation of gene expression|BP,GO:0016442|RISC complex|CC,GO:0048771|tissue remodeling|BP,GO:0060291|long-term synaptic potentiation|BP,GO:0071222|cellular response to lipopolysaccharide|BP,GO:1990830|cellular response to leukemia inhibitory factor|BP
ENSMUSG00000065611	ENSMUST00000083677	miR-23a	Mir23a	66964.1	0.00915071	0.0390839	0.23413	0.814884	0.999176	GO:0000932|P-body|CC,GO:0003729|mRNA binding|MF,GO:0007569|cell aging|BP,GO:0007605|sensory perception of sound|BP,GO:0008344|adult locomotory behavior|BP,GO:0010468|regulation of gene expression|BP,GO:0010628|positive regulation of gene expression|BP,GO:0010629|negative regulation of gene expression|BP,GO:0016442|RISC complex|CC,GO:0030509|BMP signaling pathway|BP,GO:0031643|positive regulation …
ENSMUSG00000065612	ENSMUST00000083678	miR-151	Mir151	2463.61	-0.0770192	0.10798	-0.713276	0.475675	0.999176	GO:0007605|sensory perception of sound|BP,GO:0060291|long-term synaptic potentiation|BP,GO:0071230|cellular response to amino acid stimulus|BP
ENSMUSG00000065613	ENSMUST00000083679	miR-92-2	Mir92-2	236.221	0.0189275	0.0668899	0.282965	0.777204	0.999176	GO:0002903|negative regulation of B cell apoptotic process|BP,GO:0007605|sensory perception of sound|BP,GO:0010468|regulation of gene expression|BP,GO:0043066|negative regulation of apoptotic process|BP,GO:0060291|long-term synaptic potentiation|BP,GO:0071230|cellular response to amino acid stimulus|BP,GO:0071260|cellular response to mechanical stimulus|BP,GO:1990830|cellular response to leukemia…
ENSMUSG00000065616	ENSMUST00000083682	miR-375	Mir375	1.48268	-0.419759	0.562319	-0.746479	0.455378	0.999176	GO:0003323|type B pancreatic cell development|BP
ENSMUSG00000065617	ENSMUST00000083683	miR-323	Mir323	171.163	0.162468	0.0629396	2.58133	0.009842	0.318436	GO:0071222|cellular response to lipopolysaccharide|BP,GO:1990830|cellular response to leukemia inhibitory factor|BP
ENSMUSG00000065619	ENSMUST00000083685	miR-183	Mir183	166.76	-0.318981	0.505281	-0.631294	0.527848	0.999176	GO:0007569|cell aging|BP,GO:0007605|sensory perception of sound|BP,GO:0010468|regulation of gene expression|BP,GO:0046549|retinal cone cell development|BP,GO:0046660|female sex differentiation|BP,GO:0060041|retina development in camera-type eye|BP,GO:0071230|cellular response to amino acid stimulus|BP,GO:1990830|cellular response to leukemia inhibitory factor|BP
ENSMUSG00000070071	ENSMUST00000093563	miR-465	Mir465	0.116791	0.0944776	2.05419	0.0459925	0.963316	0.999176	NA
ENSMUSG00000070072	ENSMUST00000093564	miR-433	Mir433	24.0937	-0.00917977	0.17757	-0.0516967	0.95877	0.999176	GO:0060291|long-term synaptic potentiation|BP,GO:0071222|cellular response to lipopolysaccharide|BP,GO:1990830|cellular response to leukemia inhibitory factor|BP
ENSMUSG00000070073	ENSMUST00000093565	miR-470	Mir470	0.0800485	0.383009	2.64417	0.144851	0.884829	0.999176	GO:0010629|negative regulation of gene expression|BP,GO:1990830|cellular response to leukemia inhibitory factor|BP
ENSMUSG00000070074	ENSMUST00000093566	miR-484	Mir484	489.57	-0.133446	0.0504189	-2.64675	0.00812696	0.282238	GO:0060291|long-term synaptic potentiation|BP,GO:0071222|cellular response to lipopolysaccharide|BP
ENSMUSG00000070075	ENSMUST00000093567	miR-490	Mir490	4.0021	-0.113582	0.430788	-0.263661	0.792041	0.999176	NA
ENSMUSG00000070076	ENSMUST00000093568	miR-127	Mir127	21130.1	0.0971806	0.0623172	1.55945	0.118889	0.999176	GO:0040029|regulation of gene expression, epigenetic|BP,GO:0060291|long-term synaptic potentiation|BP,GO:0070482|response to oxygen levels|BP,GO:1990830|cellular response to leukemia inhibitory factor|BP
ENSMUSG00000070077	ENSMUST00000093569	miR-491	Mir491	142.816	-0.0100167	0.0745032	-0.134446	0.89305	0.999176	GO:0007605|sensory perception of sound|BP,GO:0036294|cellular response to decreased oxygen levels|BP
ENSMUSG00000070078	ENSMUST00000093570	miR-463	Mir463	0.0798673	0.383009	2.64588	0.144757	0.884903	0.999176	NA
ENSMUSG00000070080	ENSMUST00000093572	miR-431	Mir431	556.301	-0.0527174	0.0571476	-0.922477	0.35628	0.999176	GO:0071222|cellular response to lipopolysaccharide|BP,GO:1990830|cellular response to leukemia inhibitory factor|BP
ENSMUSG00000070081	ENSMUST00000093573	miR-505	Mir505	100.426	0.0459385	0.0850353	0.540228	0.58904	0.999176	GO:0016442|RISC complex|CC
ENSMUSG00000070084	ENSMUST00000093576	miR-486	Mir486	36588.6	0.021204	0.0789433	0.268597	0.788239	0.999176	GO:0016442|RISC complex|CC,GO:0060291|long-term synaptic potentiation|BP,GO:0071222|cellular response to lipopolysaccharide|BP,GO:0071230|cellular response to amino acid stimulus|BP,GO:0071391|cellular response to estrogen stimulus|BP
ENSMUSG00000070099	ENSMUST00000093591	miR-466	Mir466	0.113839	0.0944775	2.06806	0.0456842	0.963562	0.999176	GO:0010468|regulation of gene expression|BP,GO:0071241|cellular response to inorganic substance|BP,GO:0071391|cellular response to estrogen stimulus|BP,GO:1904322|cellular response to forskolin|BP
ENSMUSG00000070100	ENSMUST00000093592	miR-362	Mir362	242.236	-0.0281731	0.0820051	-0.343553	0.731183	0.999176	GO:0016442|RISC complex|CC,GO:0071361|cellular response to ethanol|BP,GO:1990830|cellular response to leukemia inhibitory factor|BP
ENSMUSG00000070101	ENSMUST00000093593	miR-341	Mir341	437.405	0.00638485	0.0605205	0.105499	0.91598	0.999176	NA
ENSMUSG00000070102	ENSMUST00000093594	miR-455	Mir455	243.132	-0.0981035	0.0804123	-1.22001	0.222463	0.999176	GO:0007605|sensory perception of sound|BP,GO:0016442|RISC complex|CC,GO:0046661|male sex differentiation|BP,GO:0071230|cellular response to amino acid stimulus|BP,GO:1990830|cellular response to leukemia inhibitory factor|BP
ENSMUSG00000070103	ENSMUST00000093595	miR-488	Mir488	14.0275	0.18211	0.198112	0.91923	0.357975	0.999176	NA
ENSMUSG00000070105	ENSMUST00000093597	miR-495	Mir495	27.8043	0.201968	0.224047	0.901451	0.367349	0.999176	GO:0035195|gene silencing by miRNA|BP,GO:0071234|cellular response to phenylalanine|BP,GO:0071260|cellular response to mechanical stimulus|BP
ENSMUSG00000070106	ENSMUST00000093598	miR-363	Mir363	12.6254	-0.248198	0.209291	-1.1859	0.235662	0.999176	GO:0002903|negative regulation of B cell apoptotic process|BP,GO:0043066|negative regulation of apoptotic process|BP,GO:1990830|cellular response to leukemia inhibitory factor|BP
ENSMUSG00000070107	ENSMUST00000093599	miR-489	Mir489	30.2853	0.201328	0.162763	1.23694	0.21611	0.999176	GO:0010629|negative regulation of gene expression|BP,GO:0014835|myoblast differentiation involved in skeletal muscle regeneration|BP,GO:0035195|gene silencing by miRNA|BP,GO:0044838|cell quiescence|BP,GO:1990830|cellular response to leukemia inhibitory factor|BP
ENSMUSG00000070108	ENSMUST00000093600	miR-500	Mir500	202.27	-0.0110322	0.0689731	-0.15995	0.872921	0.999176	GO:0016442|RISC complex|CC,GO:0060291|long-term synaptic potentiation|BP,GO:0071222|cellular response to lipopolysaccharide|BP,GO:1990830|cellular response to leukemia inhibitory factor|BP
ENSMUSG00000070109	ENSMUST00000093601	miR-497b	Mir497b	10.0058	-0.0847347	0.219509	-0.386019	0.699483	0.999176	NA
ENSMUSG00000070110	ENSMUST00000093602	miR-504	Mir504	77.1111	0.0404435	0.128871	0.313829	0.753651	0.999176	NA
ENSMUSG00000070126	ENSMUST00000093618	miR-199a-2	Mir199a-2	91108.6	-0.0242641	0.0423534	-0.572895	0.566716	0.999176	GO:0007569|cell aging|BP,GO:0007605|sensory perception of sound|BP,GO:0036294|cellular response to decreased oxygen levels|BP,GO:0046322|negative regulation of fatty acid oxidation|BP,GO:0070482|response to oxygen levels|BP,GO:0071222|cellular response to lipopolysaccharide|BP,GO:0071230|cellular response to amino acid stimulus|BP,GO:0071241|cellular response to inorganic substance|BP,GO:0071456|…
ENSMUSG00000070127	ENSMUST00000093619	miR-146b	Mir146b	1193.69	-0.0325247	0.0602767	-0.53959	0.58948	0.999176	GO:0007605|sensory perception of sound|BP,GO:0042552|myelination|BP,GO:0070482|response to oxygen levels|BP,GO:0071222|cellular response to lipopolysaccharide|BP,GO:0071356|cellular response to tumor necrosis factor|BP
ENSMUSG00000070128	ENSMUST00000093620	miR-485	Mir485	348.12	-0.0226919	0.0736767	-0.307993	0.758088	0.999176	GO:1990830|cellular response to leukemia inhibitory factor|BP
ENSMUSG00000070129	ENSMUST00000093621	miR-3071	Mir3071	2.49044	0.447217	0.496598	0.900561	0.367822	0.999176	NA
ENSMUSG00000070130	ENSMUST00000093622	miR-328	Mir328	5907.93	-0.0678986	0.0857289	-0.792014	0.428352	0.999176	GO:0016442|RISC complex|CC,GO:0060291|long-term synaptic potentiation|BP
ENSMUSG00000070133	ENSMUST00000093625	miR-434	Mir434	15136.6	0.104581	0.0409916	2.55128	0.0107329	0.326214	GO:0007605|sensory perception of sound|BP,GO:0060291|long-term synaptic potentiation|BP,GO:0071475|cellular hyperosmotic salinity response|BP,GO:1990830|cellular response to leukemia inhibitory factor|BP
ENSMUSG00000070136	ENSMUST00000093627	miR-496a	Mir496a	34.8412	0.204983	0.127714	1.60501	0.108492	0.999176	GO:0071234|cellular response to phenylalanine|BP,GO:0071361|cellular response to ethanol|BP
ENSMUSG00000070138	ENSMUST00000093629	miR-452	Mir452	5.11532	0.126883	0.320068	0.396426	0.691791	0.999176	GO:0010628|positive regulation of gene expression|BP,GO:0061309|cardiac neural crest cell development involved in outflow tract morphogenesis|BP
ENSMUSG00000070139	ENSMUST00000093630	miR-532	Mir532	3970.54	-0.0532039	0.0456084	-1.16654	0.243397	0.999176	GO:0007605|sensory perception of sound|BP,GO:0016442|RISC complex|CC,GO:0071333|cellular response to glucose stimulus|BP,GO:1990830|cellular response to leukemia inhibitory factor|BP
ENSMUSG00000070140	ENSMUST00000093631	miR-483	Mir483	554.281	0.0824762	0.101493	0.812628	0.416432	0.999176	GO:0007569|cell aging|BP,GO:0070482|response to oxygen levels|BP
ENSMUSG00000070141	ENSMUST00000093632	miR-494	Mir494	237.14	0.0833576	0.0715183	1.16554	0.2438	0.999176	GO:0009611|response to wounding|BP,GO:0010468|regulation of gene expression|BP,GO:0010629|negative regulation of gene expression|BP,GO:0035195|gene silencing by miRNA|BP,GO:0043154|negative regulation of cysteine-type endopeptidase activity involved in apoptotic process|BP,GO:0046626|regulation of insulin receptor signaling pathway|BP,GO:0051897|positive regulation of protein kinase B signaling|B…
ENSMUSG00000070144	ENSMUST00000093635	miR-1a-1	Mir1a-1	4.96299e+06	0.0245484	0.0831146	0.295357	0.767722	0.999176	GO:0010468|regulation of gene expression|BP,GO:0010608|posttranscriptional regulation of gene expression|BP,GO:0010629|negative regulation of gene expression|BP,GO:0016442|RISC complex|CC,GO:0017148|negative regulation of translation|BP,GO:0035195|gene silencing by miRNA|BP,GO:0070884|regulation of calcineurin-NFAT signaling cascade|BP,GO:1990830|cellular response to leukemia inhibitory factor|BP
ENSMUSG00000072837	ENSMUST00000102105	miR-546	Mir546	0.676537	-0.0675515	0.820179	-0.0823619	0.934359	0.999176	NA
ENSMUSG00000072900	ENSMUST00000102167	miR-540	Mir540	255.925	0.000145322	0.0724155	0.00200678	0.998399	0.999176	GO:0060291|long-term synaptic potentiation|BP,GO:1990830|cellular response to leukemia inhibitory factor|BP
ENSMUSG00000076005	ENSMUST00000102051	miR-547	Mir547	83.5703	0.123903	0.122247	1.01354	0.310801	0.999176	NA
ENSMUSG00000076006	ENSMUST00000102052	miR-376c	Mir376c	916.755	0.0563908	0.0611146	0.922706	0.35616	0.999176	GO:0071234|cellular response to phenylalanine|BP
ENSMUSG00000076009	ENSMUST00000102055	miR-688	Mir688	0.303066	0.0944822	1.10355	0.0856163	0.931771	0.999176	NA
ENSMUSG00000076010	ENSMUST00000102056	miR-615	Mir615	1561.17	-0.0691736	0.0509139	-1.35864	0.174261	0.999176	GO:0071241|cellular response to inorganic substance|BP,GO:1904322|cellular response to forskolin|BP
ENSMUSG00000076011	ENSMUST00000102057	miR-652	Mir652	78.227	0.0177005	0.136275	0.129888	0.896655	0.999176	GO:0007605|sensory perception of sound|BP,GO:0016442|RISC complex|CC,GO:0060291|long-term synaptic potentiation|BP,GO:0071241|cellular response to inorganic substance|BP,GO:0071260|cellular response to mechanical stimulus|BP,GO:1904322|cellular response to forskolin|BP,GO:1990830|cellular response to leukemia inhibitory factor|BP
ENSMUSG00000076028	ENSMUST00000102074	miR-669a-3	Mir669a-3	0.365611	1.25158	1.08559	1.1529	0.24895	0.999176	GO:0010468|regulation of gene expression|BP,GO:2001015|negative regulation of skeletal muscle cell differentiation|BP
ENSMUSG00000076033	ENSMUST00000102079	miR-692-3	Mir692-3	0.0390176	-0.290245	3.06038	-0.0948394	0.924442	0.999176	NA
ENSMUSG00000076041	ENSMUST00000102087	miR-20b	Mir20b	68.3179	-0.223383	0.179892	-1.24176	0.214324	0.999176	GO:0002903|negative regulation of B cell apoptotic process|BP,GO:0007605|sensory perception of sound|BP,GO:0009611|response to wounding|BP,GO:0016442|RISC complex|CC,GO:0036294|cellular response to decreased oxygen levels|BP,GO:0043066|negative regulation of apoptotic process|BP,GO:0070062|extracellular exosome|CC,GO:0071241|cellular response to inorganic substance|BP,GO:1904322|cellular response…
ENSMUSG00000076049	ENSMUST00000102094	miR-598	Mir598	65.9804	-0.187867	0.108182	-1.73658	0.0824612	0.999176	GO:0071222|cellular response to lipopolysaccharide|BP
ENSMUSG00000076050	ENSMUST00000102095	miR-450b	Mir450b	285.813	-0.10635	0.0550384	-1.93228	0.0533245	0.922146	GO:0009957|epidermal cell fate specification|BP,GO:0010629|negative regulation of gene expression|BP,GO:0035195|gene silencing by miRNA|BP,GO:0072148|epithelial cell fate commitment|BP
ENSMUSG00000076051	ENSMUST00000102096	miR-707	Mir707	0.166628	-0.674955	1.89837	-0.355545	0.722182	0.999176	NA
ENSMUSG00000076052	ENSMUST00000102097	miR-541	Mir541	3123.73	0.0566218	0.0464413	1.21921	0.222763	0.999176	GO:0003323|type B pancreatic cell development|BP,GO:0060291|long-term synaptic potentiation|BP
ENSMUSG00000076060	ENSMUST00000102106	miR-704	Mir704	0.814043	0.733747	0.834863	0.878883	0.379465	0.999176	NA
ENSMUSG00000076062	ENSMUST00000102108	miR-92-1	Mir92-1	5927.67	0.00623486	0.0625301	0.0997097	0.920575	0.999176	GO:0001701|in utero embryonic development|BP,GO:0002329|pre-B cell differentiation|BP,GO:0002903|negative regulation of B cell apoptotic process|BP,GO:0007605|sensory perception of sound|BP,GO:0010468|regulation of gene expression|BP,GO:0021522|spinal cord motor neuron differentiation|BP,GO:0030324|lung development|BP,GO:0043066|negative regulation of apoptotic process|BP,GO:0060291|long-term syn…
ENSMUSG00000076063	ENSMUST00000102109	miR-539	Mir539	20.9534	-0.140121	0.48557	-0.28857	0.772911	0.999176	GO:0003723|RNA binding|MF,GO:0005634|nucleus|CC,GO:0005737|cytoplasm|CC,GO:0010629|negative regulation of gene expression|BP,GO:0060291|long-term synaptic potentiation|BP,GO:0071234|cellular response to phenylalanine|BP,GO:0090140|regulation of mitochondrial fission|BP,GO:1990830|cellular response to leukemia inhibitory factor|BP
ENSMUSG00000076066	ENSMUST00000102112	miR-223	Mir223	5379.62	-0.687491	0.0682505	-10.0731	7.26876e-24	3.64528e-21	GO:0009617|response to bacterium|BP,GO:0010468|regulation of gene expression|BP,GO:0030854|positive regulation of granulocyte differentiation|BP,GO:0035195|gene silencing by miRNA|BP,GO:0036294|cellular response to decreased oxygen levels|BP,GO:0070482|response to oxygen levels|BP,GO:0071222|cellular response to lipopolysaccharide|BP,GO:0071391|cellular response to estrogen stimulus|BP,GO:0071864…
ENSMUSG00000076067	ENSMUST00000102113	miR-592	Mir592	16.2139	-0.084453	0.171279	-0.493074	0.62196	0.999176	GO:1990830|cellular response to leukemia inhibitory factor|BP
ENSMUSG00000076118	ENSMUST00000084675	miR-669c	Mir669c	127.635	-0.116121	0.0843188	-1.37717	0.16846	0.999176	GO:0016442|RISC complex|CC,GO:0071230|cellular response to amino acid stimulus|BP
ENSMUSG00000076119	ENSMUST00000102164	miR-698	Mir698	0.313645	0.0944822	1.09828	0.0860277	0.931444	0.999176	NA
ENSMUSG00000076120	ENSMUST00000102165	miR-551b	Mir551b	4.27106	-0.66193	0.356941	-1.85445	0.0636745	0.999176	GO:0060291|long-term synaptic potentiation|BP
ENSMUSG00000076122	ENSMUST00000102168	miR-503	Mir503	1200.33	-0.330265	0.0463764	-7.1214	1.06839e-12	2.67898e-10	GO:0003323|type B pancreatic cell development|BP,GO:1990830|cellular response to leukemia inhibitory factor|BP
ENSMUSG00000076123	ENSMUST00000102169	miR-700	Mir700	298.724	-0.0522554	0.0605423	-0.863121	0.388071	0.999176	GO:0009617|response to bacterium|BP
ENSMUSG00000076126	ENSMUST00000102172	miR-669b	Mir669b	1.25675	-0.22234	0.585585	-0.379689	0.704176	0.999176	NA
ENSMUSG00000076127	ENSMUST00000102173	miR-718	Mir718	0.0695818	-0.578779	3.06038	-0.18912	0.849999	0.999176	NA
ENSMUSG00000076128	ENSMUST00000102174	miR-686	Mir686	0.187743	0.479198	1.45411	0.329548	0.741742	0.999176	NA
ENSMUSG00000076138	ENSMUST00000102184	Gm26377	Gm26377	0.685385	-0.393753	0.823501	-0.478146	0.632547	0.999176	NA
ENSMUSG00000076140	ENSMUST00000102186	miR-542	Mir542	1059.45	-0.0616698	0.0436896	-1.41154	0.158084	0.999176	GO:0007605|sensory perception of sound|BP,GO:0060218|hematopoietic stem cell differentiation|BP,GO:1990830|cellular response to leukemia inhibitory factor|BP
ENSMUSG00000076141	ENSMUST00000102187	miR-693	Mir693	0.993483	0.533763	0.732045	0.72914	0.465916	0.999176	NA
ENSMUSG00000076143	ENSMUST00000102189	miR-708	Mir708	729.303	0.0139456	0.0659407	0.211487	0.832507	0.999176	GO:0016442|RISC complex|CC,GO:0071230|cellular response to amino acid stimulus|BP,GO:0071391|cellular response to estrogen stimulus|BP
ENSMUSG00000076145	ENSMUST00000102191	miR-679	Mir679	26.634	-0.280603	0.142447	-1.96988	0.0488524	0.922146	GO:1990830|cellular response to leukemia inhibitory factor|BP
ENSMUSG00000076146	ENSMUST00000102192	miR-449c	Mir449c	0.311047	-0.851741	1.09122	-0.78054	0.435073	0.999176	GO:0007283|spermatogenesis|BP,GO:0009791|post-embryonic development|BP,GO:0010629|negative regulation of gene expression|BP,GO:0035264|multicellular organism growth|BP,GO:0044458|motile cilium assembly|BP,GO:1990403|embryonic brain development|BP,GO:1990830|cellular response to leukemia inhibitory factor|BP
ENSMUSG00000076147	ENSMUST00000102193	miR-694	Mir694	0.17525	0.286837	1.87415	0.153049	0.878359	0.999176	NA
ENSMUSG00000076163	ENSMUST00000102208	miR-701	Mir701	96.9785	0.0150793	0.10338	0.145862	0.88403	0.999176	NA
ENSMUSG00000076219	ENSMUST00000102265	miR-487b	Mir487b	110.744	0.27793	0.0849645	3.27113	0.00107118	0.0488359	GO:0007605|sensory perception of sound|BP,GO:0060291|long-term synaptic potentiation|BP,GO:0071234|cellular response to phenylalanine|BP
ENSMUSG00000076222	ENSMUST00000102268	miR-297b	Mir297b	0.643393	0.123676	0.860122	0.143789	0.885667	0.999176	NA
ENSMUSG00000076240	ENSMUST00000102285	miR-702	Mir702	7.59285	0.00690731	0.256243	0.0269561	0.978495	0.999176	GO:0010629|negative regulation of gene expression|BP,GO:2000648|positive regulation of stem cell proliferation|BP
ENSMUSG00000076241	ENSMUST00000102286	miR-543	Mir543	34.3295	0.0769379	0.13628	0.564557	0.572375	0.999176	GO:0071234|cellular response to phenylalanine|BP
ENSMUSG00000076251	ENSMUST00000102296	miR-501	Mir501	442.402	0.000745831	0.106848	0.00698028	0.994431	0.999176	GO:0007605|sensory perception of sound|BP,GO:0060291|long-term synaptic potentiation|BP,GO:0071222|cellular response to lipopolysaccharide|BP
ENSMUSG00000076252	ENSMUST00000102297	miR-302b	Mir302b	0.337502	-1.37935	1.23912	-1.11317	0.265636	0.999176	GO:0030324|lung development|BP,GO:1990830|cellular response to leukemia inhibitory factor|BP
ENSMUSG00000076255	ENSMUST00000102300	miR-92b	Mir92b	8.62471	0.101976	0.260434	0.391562	0.695382	0.999176	GO:0060291|long-term synaptic potentiation|BP,GO:0070482|response to oxygen levels|BP,GO:0071230|cellular response to amino acid stimulus|BP,GO:1904322|cellular response to forskolin|BP
ENSMUSG00000076256	ENSMUST00000102301	miR-19b-1	Mir19b-1	1044.34	0.000149873	0.111091	0.00134911	0.998924	0.999176	GO:0001701|in utero embryonic development|BP,GO:0002329|pre-B cell differentiation|BP,GO:0002903|negative regulation of B cell apoptotic process|BP,GO:0007569|cell aging|BP,GO:0009617|response to bacterium|BP,GO:0016442|RISC complex|CC,GO:0021522|spinal cord motor neuron differentiation|BP,GO:0030324|lung development|BP,GO:0043066|negative regulation of apoptotic process|BP,GO:0060291|long-term s…
ENSMUSG00000076269	ENSMUST00000102314	miR-374b	Mir374b	395.705	0.0195858	0.0538914	0.363431	0.716283	0.999176	GO:0009617|response to bacterium|BP,GO:0016442|RISC complex|CC,GO:0060291|long-term synaptic potentiation|BP,GO:1990830|cellular response to leukemia inhibitory factor|BP
ENSMUSG00000076272	ENSMUST00000102317	miR-666	Mir666	145.357	0.0491935	0.0728089	0.675652	0.499261	0.999176	GO:0071234|cellular response to phenylalanine|BP
ENSMUSG00000076275	ENSMUST00000102320	miR-675	Mir675	65.2768	0.0556568	0.097811	0.569024	0.56934	0.999176	GO:0010629|negative regulation of gene expression|BP,GO:0030514|negative regulation of BMP signaling pathway|BP,GO:0043415|positive regulation of skeletal muscle tissue regeneration|BP,GO:2001016|positive regulation of skeletal muscle cell differentiation|BP
ENSMUSG00000076286	ENSMUST00000102331	miR-672	Mir672	100.092	1.91862	0.130905	14.6566	1.22287e-48	1.22654e-45	GO:0046660|female sex differentiation|BP,GO:0060291|long-term synaptic potentiation|BP,GO:0071222|cellular response to lipopolysaccharide|BP,GO:0071391|cellular response to estrogen stimulus|BP,GO:1990830|cellular response to leukemia inhibitory factor|BP
ENSMUSG00000076288	ENSMUST00000102333	miR-301b	Mir301b	3.85193	0.146165	0.373972	0.390844	0.695913	0.999176	GO:0060291|long-term synaptic potentiation|BP,GO:1990830|cellular response to leukemia inhibitory factor|BP
ENSMUSG00000076309	ENSMUST00000102354	miR-147	Mir147	4.21366	-0.0895417	0.336454	-0.266134	0.790136	0.999176	GO:0003674|molecular_function|MF,GO:0005575|cellular_component|CC,GO:0030509|BMP signaling pathway|BP,GO:0050728|negative regulation of inflammatory response|BP,GO:0071222|cellular response to lipopolysaccharide|BP
ENSMUSG00000076312	ENSMUST00000102357	miR-499	Mir499	2790.69	-0.0521501	0.122903	-0.424319	0.671333	0.999176	GO:0010468|regulation of gene expression|BP,GO:0036294|cellular response to decreased oxygen levels|BP,GO:0048747|muscle fiber development|BP
ENSMUSG00000076313	ENSMUST00000102358	miR-665	Mir665	28.9918	0.134399	0.151666	0.886152	0.375536	0.999176	GO:0071260|cellular response to mechanical stimulus|BP,GO:1990830|cellular response to leukemia inhibitory factor|BP
ENSMUSG00000076316	ENSMUST00000102361	miR-673	Mir673	194.7	0.084522	0.0770136	1.09749	0.272425	0.999176	GO:0060291|long-term synaptic potentiation|BP
ENSMUSG00000076318	ENSMUST00000102363	miR-216b	Mir216b	0.151525	-0.674955	1.69555	-0.398074	0.690576	0.999176	GO:0071230|cellular response to amino acid stimulus|BP,GO:1990830|cellular response to leukemia inhibitory factor|BP
ENSMUSG00000076335	ENSMUST00000102380	miR-670	Mir670	1.35593	0.0957678	0.616997	0.155216	0.876651	0.999176	GO:1990830|cellular response to leukemia inhibitory factor|BP
ENSMUSG00000076338	ENSMUST00000102383	miR-181d	Mir181d	225.251	-0.0248628	0.0829669	-0.299671	0.764428	0.999176	GO:0007605|sensory perception of sound|BP,GO:0060291|long-term synaptic potentiation|BP,GO:0060395|SMAD protein signal transduction|BP,GO:0071363|cellular response to growth factor stimulus|BP
ENSMUSG00000076357	ENSMUST00000102402	miR-653	Mir653	468.823	0.0140888	0.0682455	0.206443	0.836445	0.999176	NA
ENSMUSG00000076361	ENSMUST00000102406	miR-182	Mir182	194.093	-0.318179	0.427848	-0.743674	0.457074	0.999176	GO:0007605|sensory perception of sound|BP,GO:0010468|regulation of gene expression|BP,GO:0016055|Wnt signaling pathway|BP,GO:0046549|retinal cone cell development|BP,GO:0046660|female sex differentiation|BP,GO:0060041|retina development in camera-type eye|BP,GO:0071222|cellular response to lipopolysaccharide|BP,GO:1990830|cellular response to leukemia inhibitory factor|BP
ENSMUSG00000076372	ENSMUST00000102417	miR-568	Mir568	0.0851451	0.38301	2.59789	0.147431	0.882792	0.999176	NA
ENSMUSG00000076376	ENSMUST00000102421	miR-674	Mir674	1182.68	-0.114995	0.052387	-2.1951	0.0281564	0.672402	GO:0007605|sensory perception of sound|BP,GO:0060291|long-term synaptic potentiation|BP,GO:0071230|cellular response to amino acid stimulus|BP
ENSMUSG00000076379	ENSMUST00000102424	miR-190a	Mir190a	6351.05	-0.0537035	0.0704382	-0.76242	0.445809	0.999176	GO:1990830|cellular response to leukemia inhibitory factor|BP
ENSMUSG00000076387	ENSMUST00000102432	miR-671	Mir671	559.45	-0.09953	0.0570258	-1.74535	0.0809241	0.999176	GO:0007569|cell aging|BP,GO:0007605|sensory perception of sound|BP,GO:1990830|cellular response to leukemia inhibitory factor|BP
ENSMUSG00000076396	ENSMUST00000102441	miR-667	Mir667	9.11753	0.211938	0.249269	0.850239	0.395192	0.999176	GO:0060291|long-term synaptic potentiation|BP,GO:0071234|cellular response to phenylalanine|BP
ENSMUSG00000076398	ENSMUST00000102443	miR-676	Mir676	5790.22	-0.117659	0.0399906	-2.94217	0.00325917	0.130758	GO:0007605|sensory perception of sound|BP,GO:0071230|cellular response to amino acid stimulus|BP,GO:1990830|cellular response to leukemia inhibitory factor|BP
ENSMUSG00000076399	ENSMUST00000102444	miR-450-2	Mir450-2	52.3427	-0.194644	0.109097	-1.78414	0.0744017	0.999176	GO:1990830|cellular response to leukemia inhibitory factor|BP
ENSMUSG00000076444	ENSMUST00000103245	miR-761	Mir761	11.0697	0.349354	0.216353	1.61473	0.106368	0.999176	NA
ENSMUSG00000076451	ENSMUST00000103252	miR-770	Mir770	5.20325	-0.0470619	0.30287	-0.155386	0.876517	0.999176	GO:0007605|sensory perception of sound|BP,GO:0060291|long-term synaptic potentiation|BP
ENSMUSG00000076456	ENSMUST00000103257	miR-760	Mir760	4.26939	-0.361848	0.389909	-0.928032	0.353391	0.999176	GO:0060291|long-term synaptic potentiation|BP,GO:0071260|cellular response to mechanical stimulus|BP
ENSMUSG00000076457	ENSMUST00000103258	miR-802	Mir802	1.21795	-0.590938	0.622286	-0.949625	0.342303	0.999176	GO:0071230|cellular response to amino acid stimulus|BP
ENSMUSG00000076458	ENSMUST00000103259	miR-764	Mir764	0.0817662	-0.578778	2.62814	-0.220224	0.825697	0.999176	GO:1990830|cellular response to leukemia inhibitory factor|BP
ENSMUSG00000076459	ENSMUST00000103260	miR-758	Mir758	0.75516	-0.452561	0.867073	-0.521941	0.601711	0.999176	NA
ENSMUSG00000076460	ENSMUST00000103261	miR-744	Mir744	463.73	0.0699453	0.0755695	0.925577	0.354666	0.999176	GO:0005515|protein binding|MF,GO:0007605|sensory perception of sound|BP,GO:0009617|response to bacterium|BP,GO:0010628|positive regulation of gene expression|BP,GO:0016442|RISC complex|CC,GO:0045787|positive regulation of cell cycle|BP,GO:0045815|positive regulation of gene expression, epigenetic|BP,GO:0045944|positive regulation of transcription by RNA polymerase II|BP,GO:0048146|positive regula…
ENSMUSG00000076946	ENSMUST00000103758	miR-582	Mir582	20.1055	-0.193328	0.159922	-1.20889	0.226705	0.999176	NA
ENSMUSG00000076948	ENSMUST00000103760	miR-467e	Mir467e	51.7975	-0.229745	0.1052	-2.18388	0.0289713	0.675772	GO:0016442|RISC complex|CC
ENSMUSG00000076956	ENSMUST00000103768	miR-297a-3	Mir297a-3	0.643393	0.123676	0.860122	0.143789	0.885667	0.999176	NA
ENSMUSG00000076959	ENSMUST00000103771	miR-669l	Mir669l	0.220121	0.19066	1.43022	0.133308	0.89395	0.999176	NA
ENSMUSG00000076972	ENSMUST00000103784	miR-193b	Mir193b	246.133	-0.0297284	0.0856305	-0.34717	0.728463	0.999176	GO:0007569|cell aging|BP,GO:0007605|sensory perception of sound|BP,GO:0060218|hematopoietic stem cell differentiation|BP,GO:1990830|cellular response to leukemia inhibitory factor|BP
ENSMUSG00000076976	ENSMUST00000103788	miR-297c	Mir297c	0.643393	0.123676	0.860122	0.143789	0.885667	0.999176	GO:1990830|cellular response to leukemia inhibitory factor|BP
ENSMUSG00000076983	ENSMUST00000103795	miR-297a-2	Mir297a-2	0.124149	0.57537	2.35926	0.243878	0.807326	0.999176	NA
ENSMUSG00000076994	ENSMUST00000103806	miR-466b-3	Mir466b-3	0.036838	0.190648	3.06038	0.0622954	0.950328	0.999176	NA
ENSMUSG00000077001	ENSMUST00000103813	miR-544	Mir544	15.6726	-0.0870876	0.177392	-0.490933	0.623474	0.999176	GO:0071234|cellular response to phenylalanine|BP,GO:1990830|cellular response to leukemia inhibitory factor|BP
ENSMUSG00000077021	ENSMUST00000103833	miR-467d	Mir467d	16.897	-0.17301	0.195131	-0.886635	0.375275	0.999176	GO:0071222|cellular response to lipopolysaccharide|BP
ENSMUSG00000077025	ENSMUST00000103837	miR-493	Mir493	341.191	0.147337	0.0575617	2.55963	0.0104783	0.326214	GO:0071391|cellular response to estrogen stimulus|BP,GO:1990830|cellular response to leukemia inhibitory factor|BP
ENSMUSG00000077038	ENSMUST00000103850	miR-669f	Mir669f	2.57601	0.00248507	0.407976	0.00609122	0.99514	0.999176	GO:0016442|RISC complex|CC,GO:0071230|cellular response to amino acid stimulus|BP
ENSMUSG00000077042	ENSMUST00000103854	miR-574	Mir574	1231.46	-0.222852	0.0579681	-3.84439	0.000120854	0.00713039	GO:0070482|response to oxygen levels|BP,GO:0071391|cellular response to estrogen stimulus|BP,GO:1990830|cellular response to leukemia inhibitory factor|BP,GO:2000177|regulation of neural precursor cell proliferation|BP
ENSMUSG00000077049	ENSMUST00000103861	miR-467c	Mir467c	13.1346	-0.240355	0.187706	-1.28048	0.200375	0.999176	NA
ENSMUSG00000077086	ENSMUST00000103898	miR-669o	Mir669o	1.22106	0.0665114	0.65363	0.101757	0.91895	0.999176	GO:0016442|RISC complex|CC
ENSMUSG00000077092	ENSMUST00000103904	miR-742	Mir742	0.0736759	0.383005	3.06038	0.12515	0.900405	0.999176	GO:0046660|female sex differentiation|BP
ENSMUSG00000077111	ENSMUST00000103923	miR-18b	Mir18b	2.19187	-0.0289559	0.489357	-0.0591713	0.952816	0.999176	GO:0002903|negative regulation of B cell apoptotic process|BP,GO:0043066|negative regulation of apoptotic process|BP,GO:1990830|cellular response to leukemia inhibitory factor|BP
ENSMUSG00000077113	ENSMUST00000103925	miR-466p	Mir466p	0.0791496	0.383009	2.65274	0.144383	0.885198	0.999176	NA
ENSMUSG00000077119	ENSMUST00000103931	miR-741	Mir741	0.963363	-0.449776	0.878811	-0.511801	0.60879	0.999176	GO:0046660|female sex differentiation|BP,GO:1990830|cellular response to leukemia inhibitory factor|BP
ENSMUSG00000077127	ENSMUST00000103939	miR-743	Mir743	0.277696	-0.0978771	1.16882	-0.0837399	0.933263	0.999176	GO:0046660|female sex differentiation|BP
ENSMUSG00000077834	ENSMUST00000104644	miR-669d	Mir669d	0.887139	-0.0668982	0.714445	-0.0936367	0.925398	0.999176	NA
ENSMUSG00000077872	ENSMUST00000104680	miR-878	Mir878	0.145554	-0.194059	1.96499	-0.0987583	0.92133	0.999176	GO:0046660|female sex differentiation|BP,GO:1990830|cellular response to leukemia inhibitory factor|BP
ENSMUSG00000077886	ENSMUST00000104694	miR-295	Mir295	0.0894304	-0.0978838	2.56178	-0.0382092	0.969521	0.999176	GO:0010468|regulation of gene expression|BP,GO:0043066|negative regulation of apoptotic process|BP,GO:1990830|cellular response to leukemia inhibitory factor|BP
ENSMUSG00000077890	ENSMUST00000104698	miR-875	Mir875	0.0386095	0.190648	3.06038	0.0622954	0.950328	0.999176	NA
ENSMUSG00000077896	ENSMUST00000104703	miR-879	Mir879	1.55568	0.41656	0.682357	0.610472	0.541549	0.999176	NA
ENSMUSG00000077897	ENSMUST00000104704	miR-511	Mir511	69.3954	-0.159962	0.0883501	-1.81054	0.0702117	0.999176	GO:0010629|negative regulation of gene expression|BP,GO:0035195|gene silencing by miRNA|BP,GO:0071222|cellular response to lipopolysaccharide|BP,GO:0071260|cellular response to mechanical stimulus|BP,GO:0071346|cellular response to interferon-gamma|BP,GO:0071353|cellular response to interleukin-4|BP
ENSMUSG00000077921	ENSMUST00000104728	miR-872	Mir872	1810.56	0.0290441	0.0545785	0.532153	0.59462	0.999176	GO:0060291|long-term synaptic potentiation|BP,GO:0071230|cellular response to amino acid stimulus|BP
ENSMUSG00000077928	ENSMUST00000104735	miR-208b	Mir208b	2132.99	-0.00632536	0.130725	-0.0483867	0.961408	0.999176	GO:0000978|RNA polymerase II proximal promoter sequence-specific DNA binding|MF,GO:0003682|chromatin binding|MF,GO:0005515|protein binding|MF,GO:0005634|nucleus|CC,GO:0005829|cytosol|CC,GO:0010468|regulation of gene expression|BP,GO:0010629|negative regulation of gene expression|BP,GO:0014898|cardiac muscle hypertrophy in response to stress|BP,GO:0035984|cellular response to trichostatin A|BP,GO:…
ENSMUSG00000077931	ENSMUST00000104738	miR-877	Mir877	22.524	0.0141965	0.144511	0.0982379	0.921743	0.999176	GO:0007569|cell aging|BP
ENSMUSG00000077941	ENSMUST00000104748	miR-466h	Mir466h	0.527399	1.00016	0.928624	1.07704	0.281463	0.999176	GO:0016442|RISC complex|CC,GO:0071230|cellular response to amino acid stimulus|BP
ENSMUSG00000077954	ENSMUST00000104761	miR-297a-4	Mir297a-4	0.643393	0.123676	0.860122	0.143789	0.885667	0.999176	NA
ENSMUSG00000077962	ENSMUST00000104769	miR-874	Mir874	47.7061	-0.168985	0.124072	-1.36199	0.173201	0.999176	GO:0003730|mRNA 3'-UTR binding|MF,GO:0010629|negative regulation of gene expression|BP,GO:0035195|gene silencing by miRNA|BP,GO:0071456|cellular response to hypoxia|BP,GO:0090557|establishment of endothelial intestinal barrier|BP,GO:0090559|regulation of membrane permeability|BP,GO:0090650|cellular response to oxygen-glucose deprivation|BP
ENSMUSG00000077991	ENSMUST00000104798	miR-466n	Mir466n	0.434331	-0.744232	1.01565	-0.732767	0.463701	0.999176	NA
ENSMUSG00000077996	ENSMUST00000104803	miR-190b	Mir190b	501.496	0.0608957	0.066046	0.92202	0.356518	0.999176	GO:1990830|cellular response to leukemia inhibitory factor|BP
ENSMUSG00000078002	ENSMUST00000104809	miR-880	Mir880	0.0792743	0.383009	2.65154	0.144448	0.885147	0.999176	GO:0046660|female sex differentiation|BP
ENSMUSG00000078017	ENSMUST00000104824	miR-883a	Mir883a	0.259692	0.190661	1.25478	0.151948	0.879228	0.999176	NA
ENSMUSG00000078026	ENSMUST00000104832	miR-466o	Mir466o	0.0897039	-0.578778	2.55956	-0.226124	0.821105	0.999176	NA
ENSMUSG00000078027	ENSMUST00000104833	miR-449b	Mir449b	0.0359435	-0.290245	3.06038	-0.0948394	0.924442	0.999176	GO:0007283|spermatogenesis|BP,GO:0009791|post-embryonic development|BP,GO:0010629|negative regulation of gene expression|BP,GO:0035264|multicellular organism growth|BP,GO:0044458|motile cilium assembly|BP,GO:1990403|embryonic brain development|BP
ENSMUSG00000078031	ENSMUST00000104837	miR-466d	Mir466d	12.5028	-0.335149	0.191476	-1.75035	0.0800586	0.999176	GO:0016442|RISC complex|CC,GO:0045944|positive regulation of transcription by RNA polymerase II|BP
ENSMUSG00000078038	ENSMUST00000104844	miR-881	Mir881	0.0359587	0.190648	3.06038	0.0622954	0.950328	0.999176	GO:0046660|female sex differentiation|BP,GO:1990830|cellular response to leukemia inhibitory factor|BP
ENSMUSG00000078041	ENSMUST00000104847	miR-292	Mir292	0.0836193	-0.0978841	2.61135	-0.0374841	0.970099	0.999176	GO:0010468|regulation of gene expression|BP,GO:0043066|negative regulation of apoptotic process|BP,GO:1990830|cellular response to leukemia inhibitory factor|BP
ENSMUSG00000078057	ENSMUST00000104863	miR-873a	Mir873a	1.49697	0.0277517	0.581438	0.0477295	0.961932	0.999176	NA
ENSMUSG00000080331	ENSMUST00000116681	miR-1298	Mir1298	0.34288	0.286841	1.1011	0.260504	0.794475	0.999176	NA
ENSMUSG00000080356	ENSMUST00000116706	miR-1247	Mir1247	6.58371	0.586819	0.284471	2.06284	0.0391274	0.817601	GO:0035278|miRNA mediated inhibition of translation|BP
ENSMUSG00000080406	ENSMUST00000116756	miR-1188	Mir1188	0.632937	2.14597	0.963066	2.22826	0.0258629	0.648513	NA
ENSMUSG00000080411	ENSMUST00000116761	miR-1193	Mir1193	294.555	0.0978183	0.0704181	1.38911	0.1648	0.999176	NA
ENSMUSG00000080441	ENSMUST00000116791	miR-1249	Mir1249	95.4712	-0.0428772	0.092451	-0.463783	0.642803	0.999176	NA
ENSMUSG00000080452	ENSMUST00000116802	miR-1306	Mir1306	185.7	0.0455567	0.11685	0.389874	0.69663	0.999176	NA
ENSMUSG00000080504	ENSMUST00000116854	miR-669d-2	Mir669d-2	0.887139	-0.0668982	0.714445	-0.0936367	0.925398	0.999176	NA
ENSMUSG00000080533	ENSMUST00000116883	miR-1191	Mir1191	78.0535	0.00288498	0.0807007	0.0357491	0.971482	0.999176	NA
ENSMUSG00000080594	ENSMUST00000116944	miR-669h	Mir669h	0.850958	-0.379959	0.755573	-0.502876	0.615052	0.999176	NA
ENSMUSG00000080626	ENSMUST00000116976	miR-1192	Mir1192	6.93614	0.477157	0.266025	1.79366	0.0728681	0.999176	GO:0071260|cellular response to mechanical stimulus|BP
ENSMUSG00000080645	ENSMUST00000116995	miR-1198	Mir1198	508.22	0.0494602	0.0717482	0.689359	0.490598	0.999176	GO:0071241|cellular response to inorganic substance|BP,GO:1904322|cellular response to forskolin|BP
ENSMUSG00000080653	ENSMUST00000117003	miR-669e	Mir669e	0.385037	-0.00169709	1.05044	-0.0016156	0.998711	0.999176	NA
ENSMUSG00000080662	ENSMUST00000117012	miR-1b	Mir1b	3.62814	0.110026	0.37795	0.291112	0.770966	0.999176	GO:0010629|negative regulation of gene expression|BP
ENSMUSG00000080665	ENSMUST00000117015	miR-1199	Mir1199	78.2342	-0.00796194	0.100366	-0.079329	0.936771	0.999176	NA
ENSMUSG00000080669	ENSMUST00000117019	miR-1224	Mir1224	0.329726	0.57538	1.15618	0.497655	0.618727	0.999176	GO:0071230|cellular response to amino acid stimulus|BP,GO:0071241|cellular response to inorganic substance|BP,GO:1904322|cellular response to forskolin|BP
ENSMUSG00000080687	ENSMUST00000117037	miR-1197	Mir1197	2.29622	0.216503	0.463639	0.466964	0.640526	0.999176	NA
ENSMUSG00000084514	ENSMUST00000122565	miR-1893	Mir1893	0.265361	0.863917	1.27294	0.678678	0.497342	0.999176	NA
ENSMUSG00000084516	ENSMUST00000122567	miR-1902	Mir1902	0.198618	-0.00169854	1.43578	-0.00118301	0.999056	0.999176	NA
ENSMUSG00000084523	ENSMUST00000122574	miR-1903	Mir1903	1.23195	0.245246	0.672604	0.364622	0.715393	0.999176	NA
ENSMUSG00000084565	ENSMUST00000122616	miR-1901	Mir1901	0.0359587	0.190648	3.06038	0.0622954	0.950328	0.999176	NA
ENSMUSG00000084592	ENSMUST00000122643	miR-1898	Mir1898	0.036838	0.190648	3.06038	0.0622954	0.950328	0.999176	NA
ENSMUSG00000084651	ENSMUST00000122702	miR-1904	Mir1904	0.438507	-0.295619	1.04214	-0.283664	0.776668	0.999176	NA
ENSMUSG00000084751	ENSMUST00000122802	miR-1894	Mir1894	0.0730496	0.383009	2.71463	0.141091	0.887798	0.999176	GO:0071230|cellular response to amino acid stimulus|BP
ENSMUSG00000087844	ENSMUST00000157219	miR-1958	Mir1958	2.80489	0.0971156	0.407541	0.238296	0.811651	0.999176	NA
ENSMUSG00000087950	ENSMUST00000157325	miR-1948	Mir1948	0.946661	0.67495	0.743116	0.90827	0.363736	0.999176	GO:0071230|cellular response to amino acid stimulus|BP
ENSMUSG00000087993	ENSMUST00000157368	miR-1982	Mir1982	14.2546	0.281422	0.198657	1.41663	0.156592	0.999176	NA
ENSMUSG00000088015	ENSMUST00000157390	miR-1932	Mir1932	1.56853	0.453624	0.589547	0.769444	0.44163	0.999176	NA
ENSMUSG00000088054	ENSMUST00000157429	miR-1968	Mir1968	171.154	-0.0108919	0.0792475	-0.137441	0.890682	0.999176	NA
ENSMUSG00000088113	ENSMUST00000157488	miR-1960	Mir1960	22.3552	0.00634847	0.158232	0.0401211	0.967997	0.999176	NA
ENSMUSG00000088141	ENSMUST00000157516	miR-1962	Mir1962	0.0795991	-0.0978843	2.64844	-0.0369593	0.970517	0.999176	NA
ENSMUSG00000088148	ENSMUST00000157523	miR-1983	Mir1983	58.2994	-0.0593132	0.105531	-0.562046	0.574085	0.999176	GO:0060291|long-term synaptic potentiation|BP,GO:0071230|cellular response to amino acid stimulus|BP
ENSMUSG00000088248	ENSMUST00000157623	miR-1969	Mir1969	4.82727	0.368431	0.347879	1.05908	0.289563	0.999176	NA
ENSMUSG00000088414	ENSMUST00000157789	miR-1967	Mir1967	0.0348493	0.190648	3.06038	0.0622954	0.950328	0.999176	NA
ENSMUSG00000088459	ENSMUST00000157834	miR-1941	Mir1941	29.8309	-0.45502	0.133075	-3.41927	0.00062789	0.0314887	NA
ENSMUSG00000088464	ENSMUST00000157839	miR-1970	Mir1970	0.0359435	-0.290245	3.06038	-0.0948394	0.924442	0.999176	NA
ENSMUSG00000088491	ENSMUST00000157866	miR-1953	Mir1953	0.82493	-0.208313	0.78305	-0.266027	0.790218	0.999176	NA
ENSMUSG00000088544	ENSMUST00000157919	miR-1945	Mir1945	1.78698	-0.337644	0.5311	-0.635746	0.524942	0.999176	NA
ENSMUSG00000088552	ENSMUST00000157927	miR-1957a	Mir1957a	0.0847928	-0.578778	2.60097	-0.222524	0.823906	0.999176	NA
ENSMUSG00000088559	ENSMUST00000157934	miR-1981	Mir1981	742.473	0.00165631	0.0697503	0.0237463	0.981055	0.999176	GO:0016442|RISC complex|CC
ENSMUSG00000088606	ENSMUST00000157981	miR-1951	Mir1951	0.387725	-0.476104	1.17482	-0.405259	0.685287	0.999176	NA
ENSMUSG00000088639	ENSMUST00000158014	miR-1955	Mir1955	13.9263	0.383718	0.220162	1.74289	0.0813528	0.999176	NA
ENSMUSG00000088752	ENSMUST00000158127	miR-1934	Mir1934	71.8058	-0.111271	0.0886116	-1.25571	0.209221	0.999176	NA
ENSMUSG00000088860	ENSMUST00000158235	miR-1947	Mir1947	18.9668	-0.0117136	0.160483	-0.0729898	0.941814	0.999176	NA
ENSMUSG00000088901	ENSMUST00000158276	miR-1943	Mir1943	149.099	-0.132175	0.0983514	-1.3439	0.17898	0.999176	NA
ENSMUSG00000088980	ENSMUST00000158355	miR-669m-2	Mir669m-2	1.45474	-0.192232	0.550647	-0.349102	0.727012	0.999176	NA
ENSMUSG00000089139	ENSMUST00000158514	miR-1964	Mir1964	75.7451	-0.060445	0.0870593	-0.694297	0.487496	0.999176	NA
ENSMUSG00000089151	ENSMUST00000158526	miR-1950	Mir1950	0.109414	0.0944774	2.08973	0.0452103	0.96394	0.999176	NA
ENSMUSG00000089204	ENSMUST00000158579	miR-1927	Mir1927	0.59233	0.420487	0.922363	0.455881	0.648476	0.999176	NA
ENSMUSG00000089214	ENSMUST00000158589	miR-1931	Mir1931	0.513218	0.0865122	1.03517	0.0835731	0.933396	0.999176	NA
ENSMUSG00000089219	ENSMUST00000158594	miR-1963	Mir1963	22.2319	-0.00478151	0.165589	-0.0288757	0.976964	0.999176	NA
ENSMUSG00000089260	ENSMUST00000158635	miR-1929	Mir1929	2.73008	0.0413943	0.412419	0.10037	0.920051	0.999176	NA
ENSMUSG00000089268	ENSMUST00000158643	miR-1961	Mir1961	0.847644	-0.047254	0.731435	-0.0646045	0.948489	0.999176	NA
ENSMUSG00000089324	ENSMUST00000158699	miR-1936	Mir1936	0.3617	1.70868	1.22939	1.38986	0.164571	0.999176	NA
ENSMUSG00000089357	ENSMUST00000158732	miR-2137	Mir2137	0.0882107	-0.578779	3.06038	-0.18912	0.849999	0.999176	NA
ENSMUSG00000089371	ENSMUST00000158746	miR-1938	Mir1938	19.7964	0.265194	0.175057	1.5149	0.129799	0.999176	NA
ENSMUSG00000089424	ENSMUST00000158799	miR-1930	Mir1930	2.90809	0.32244	0.449886	0.716715	0.47355	0.999176	NA
ENSMUSG00000089432	ENSMUST00000158807	miR-1966	Mir1966	2.80037	-0.545359	0.437277	-1.24717	0.212335	0.999176	NA
ENSMUSG00000089555	ENSMUST00000158930	miR-1933	Mir1933	12.559	-0.151827	0.197557	-0.76852	0.442178	0.999176	NA
ENSMUSG00000089570	ENSMUST00000158945	miR-669m-1	Mir669m-1	1.45474	-0.192232	0.550647	-0.349102	0.727012	0.999176	NA
ENSMUSG00000092633	ENSMUST00000174892	miR-3962	Mir3962	1.58374	-0.582184	0.523382	-1.11235	0.265988	0.999176	NA
ENSMUSG00000092639	ENSMUST00000174898	miR-3964	Mir3964	0.111713	-0.386419	2.42901	-0.159085	0.873602	0.999176	NA
ENSMUSG00000092652	ENSMUST00000174911	miR-3104	Mir3104	0.0427992	-0.290245	3.06038	-0.0948394	0.924442	0.999176	NA
ENSMUSG00000092659	ENSMUST00000174918	miR-3100	Mir3100	36.7401	-0.0992461	0.123507	-0.803565	0.421648	0.999176	NA
ENSMUSG00000092673	ENSMUST00000174932	miR-3067	Mir3067	0.0439292	-0.290245	3.06038	-0.0948394	0.924442	0.999176	NA
ENSMUSG00000092677	ENSMUST00000174936	miR-5106	Mir5106	0.0348493	0.190648	3.06038	0.0622954	0.950328	0.999176	GO:0016442|RISC complex|CC
ENSMUSG00000092679	ENSMUST00000174938	miR-5129	Mir5129	1.6966	-0.392238	0.527617	-0.743414	0.457231	0.999176	NA
ENSMUSG00000092695	ENSMUST00000174954	miR-3092	Mir3092	0.0798726	-0.578778	2.64583	-0.218751	0.826844	0.999176	GO:0071260|cellular response to mechanical stimulus|BP
ENSMUSG00000092696	ENSMUST00000174955	miR-5133	Mir5133	1.53562	-0.5002	0.571509	-0.875228	0.38145	0.999176	NA
ENSMUSG00000092727	ENSMUST00000174986	miR-3062	Mir3062	1.4308	0.429526	0.590827	0.72699	0.467232	0.999176	NA
ENSMUSG00000092734	ENSMUST00000174993	miR-5100	Mir5100	1.05358	-0.275327	0.652084	-0.422227	0.672859	0.999176	GO:0007569|cell aging|BP,GO:0016442|RISC complex|CC
ENSMUSG00000092738	ENSMUST00000174997	miR-5135	Mir5135	0.142948	-0.194059	1.97409	-0.0983033	0.921691	0.999176	NA
ENSMUSG00000092741	ENSMUST00000175000	miR-3074-1	Mir3074-1	15.3883	-0.185561	0.18388	-1.00914	0.312908	0.999176	NA
ENSMUSG00000092745	ENSMUST00000175004	miR-5122	Mir5122	3.20802	-0.628016	0.411303	-1.5269	0.126787	0.999176	NA
ENSMUSG00000092751	ENSMUST00000175010	miR-3080	Mir3080	0.0819195	0.38301	2.62673	0.145812	0.884069	0.999176	NA
ENSMUSG00000092765	ENSMUST00000175024	Gm23363	Gm23363	0.315491	0.575379	1.16451	0.494094	0.62124	0.999176	NA
ENSMUSG00000092770	ENSMUST00000175029	miR-let7a-2	Mirlet7a-2	282139	0.0666999	0.043088	1.54799	0.121624	0.999176	GO:0005515|protein binding|MF,GO:0005737|cytoplasm|CC,GO:0007566|embryo implantation|BP,GO:0009617|response to bacterium|BP,GO:0010628|positive regulation of gene expression|BP,GO:0010629|negative regulation of gene expression|BP,GO:0016442|RISC complex|CC,GO:0035195|gene silencing by miRNA|BP,GO:0060964|regulation of gene silencing by miRNA|BP,GO:0071222|cellular response to lipopolysaccharide|B…
ENSMUSG00000092781	ENSMUST00000175040	miR-3057	Mir3057	72.9284	-0.104894	0.103037	-1.01802	0.308666	0.999176	NA
ENSMUSG00000092784	ENSMUST00000175043	miR-3077	Mir3077	2.16391	0.524366	0.515111	1.01797	0.308694	0.999176	NA
ENSMUSG00000092787	ENSMUST00000175046	miR-5116	Mir5116	1.29614	0.469377	0.636975	0.736884	0.461193	0.999176	NA
ENSMUSG00000092794	ENSMUST00000175053	miR-3110	Mir3110	0.677769	1.39757	0.907388	1.54022	0.123508	0.999176	NA
ENSMUSG00000092807	ENSMUST00000175066	miR-199b	Mir199b	67802.2	-0.0276288	0.0449118	-0.615179	0.538437	0.999176	GO:0007605|sensory perception of sound|BP,GO:0036294|cellular response to decreased oxygen levels|BP
ENSMUSG00000092813	ENSMUST00000175072	miR-3086	Mir3086	2.60159	-0.139062	0.429685	-0.323637	0.746213	0.999176	NA
ENSMUSG00000092815	ENSMUST00000175074	miR-3099	Mir3099	18.8202	0.193808	0.165421	1.17161	0.241355	0.999176	GO:0071300|cellular response to retinoic acid|BP
ENSMUSG00000092827	ENSMUST00000175086	miR-3091	Mir3091	0.595944	-0.764451	0.944843	-0.809077	0.418471	0.999176	NA
ENSMUSG00000092830	ENSMUST00000175089	miR-3963	Mir3963	1.46826	-0.191649	0.539291	-0.355373	0.72231	0.999176	NA
ENSMUSG00000092832	ENSMUST00000175091	miR-3088	Mir3088	1.01441	-0.365549	0.697151	-0.524347	0.600037	0.999176	NA
ENSMUSG00000092847	ENSMUST00000175106	miR-344d-1	Mir344d-1	0.557947	0.255953	0.916851	0.279166	0.780118	0.999176	NA
ENSMUSG00000092850	ENSMUST00000175109	miR-344g	Mir344g	0.0743031	0.383009	2.70135	0.141784	0.887251	0.999176	NA
ENSMUSG00000092852	ENSMUST00000175111	miR-5103	Mir5103	0.295106	-0.578775	1.15717	-0.500164	0.61696	0.999176	NA
ENSMUSG00000092862	ENSMUST00000175121	miR-3094	Mir3094	3.18434	-0.311506	0.383886	-0.811455	0.417105	0.999176	NA
ENSMUSG00000092867	ENSMUST00000175126	miR-3058	Mir3058	100.196	0.0579071	0.0847773	0.683049	0.494576	0.999176	NA
ENSMUSG00000092868	ENSMUST00000175127	miR-5113	Mir5113	73.0212	-0.0859995	0.0973912	-0.883031	0.377219	0.999176	NA
ENSMUSG00000092870	ENSMUST00000175129	miR-3061	Mir3061	112.639	0.103662	0.0743017	1.39515	0.162971	0.999176	NA
ENSMUSG00000092885	ENSMUST00000175144	Gm22123	Gm22123	0.363654	0.286841	1.24583	0.230241	0.817905	0.999176	NA
ENSMUSG00000092901	ENSMUST00000175160	miR-5130	Mir5130	0.806845	0.399087	0.845654	0.471927	0.636979	0.999176	NA
ENSMUSG00000092907	ENSMUST00000175166	miR-5132	Mir5132	2.22082	-0.386385	0.481291	-0.802809	0.422085	0.999176	NA
ENSMUSG00000092921	ENSMUST00000175180	miR-344b	Mir344b	1.83489	0.0375443	0.538498	0.0697204	0.944416	0.999176	NA
ENSMUSG00000092922	ENSMUST00000175181	miR-5101	Mir5101	4.35187	0.180823	0.364223	0.496463	0.619568	0.999176	NA
ENSMUSG00000092952	ENSMUST00000175211	miR-3059	Mir3059	0.474407	0.829295	1.09164	0.75968	0.447446	0.999176	NA
ENSMUSG00000092958	ENSMUST00000175217	miR-5128	Mir5128	0.345092	0.766808	1.09815	0.698272	0.485007	0.999176	GO:0016442|RISC complex|CC,GO:0071260|cellular response to mechanical stimulus|BP
ENSMUSG00000092972	ENSMUST00000175231	miR-3078	Mir3078	0.185265	0.479198	1.45808	0.32865	0.74242	0.999176	NA
ENSMUSG00000092981	ENSMUST00000175240	miR-5125	Mir5125	11.6565	-0.132758	0.204834	-0.648128	0.516902	0.999176	NA
ENSMUSG00000092985	ENSMUST00000175244	miR-378b	Mir378b	1435.71	-0.0383582	0.047604	-0.805777	0.420372	0.999176	GO:0007569|cell aging|BP
ENSMUSG00000092990	ENSMUST00000175249	miR-466q	Mir466q	118.346	-0.155686	0.177598	-0.876622	0.380692	0.999176	NA
ENSMUSG00000092995	ENSMUST00000175254	miR-16-1	Mir16-1	238993	-0.00893702	0.0283892	-0.314803	0.752911	0.999176	GO:0007569|cell aging|BP,GO:0007605|sensory perception of sound|BP,GO:0009611|response to wounding|BP,GO:0009617|response to bacterium|BP,GO:0016442|RISC complex|CC,GO:0030509|BMP signaling pathway|BP,GO:0051726|regulation of cell cycle|BP,GO:0070062|extracellular exosome|CC,GO:0070482|response to oxygen levels|BP,GO:1990830|cellular response to leukemia inhibitory factor|BP
ENSMUSG00000092998	ENSMUST00000175257	miR-5099	Mir5099	195.543	0.411984	0.0935565	4.40359	1.06476e-05	0.000821506	GO:0016442|RISC complex|CC
ENSMUSG00000093003	ENSMUST00000175262	miR-3473c	Mir3473c	1.3684	-0.0898118	0.629302	-0.142717	0.886514	0.999176	GO:0071260|cellular response to mechanical stimulus|BP
ENSMUSG00000093007	ENSMUST00000175266	miR-15a	Mir15a	4377.81	-0.0803065	0.0779302	-1.03049	0.302779	0.999176	GO:0007569|cell aging|BP,GO:0009617|response to bacterium|BP,GO:0010629|negative regulation of gene expression|BP,GO:0016055|Wnt signaling pathway|BP,GO:0060291|long-term synaptic potentiation|BP,GO:0070482|response to oxygen levels|BP,GO:0071222|cellular response to lipopolysaccharide|BP,GO:0071230|cellular response to amino acid stimulus|BP
ENSMUSG00000093011	ENSMUST00000175270	miR-100	Mir100	6087.92	0.00323697	0.0751131	0.0430946	0.965626	0.999176	GO:0007605|sensory perception of sound|BP,GO:0035195|gene silencing by miRNA|BP,GO:0042552|myelination|BP,GO:0045202|synapse|CC,GO:0060291|long-term synaptic potentiation|BP,GO:0071241|cellular response to inorganic substance|BP,GO:0071475|cellular hyperosmotic salinity response|BP,GO:1904322|cellular response to forskolin|BP,GO:1990830|cellular response to leukemia inhibitory factor|BP,GO:200073…
ENSMUSG00000093017	ENSMUST00000175276	miR-5108	Mir5108	0.115873	-0.867314	2.05846	-0.421342	0.673505	0.999176	NA
ENSMUSG00000093037	ENSMUST00000175296	miR-3066	Mir3066	14.0706	0.278117	0.209298	1.32881	0.18391	0.999176	NA
ENSMUSG00000093042	ENSMUST00000175301	miR-3109	Mir3109	0.768829	0.626369	0.851532	0.735578	0.461988	0.999176	NA
ENSMUSG00000093046	ENSMUST00000175305	miR-3081	Mir3081	4.29523	-0.206109	0.362371	-0.56878	0.569506	0.999176	NA
ENSMUSG00000093073	ENSMUST00000175332	miR-124a-2	Mir124a-2	2.86831	0.0622371	0.408021	0.152534	0.878766	0.999176	GO:0003729|mRNA binding|MF,GO:0007417|central nervous system development|BP,GO:0010468|regulation of gene expression|BP,GO:0010976|positive regulation of neuron projection development|BP,GO:0016442|RISC complex|CC,GO:0031536|positive regulation of exit from mitosis|BP,GO:0035195|gene silencing by miRNA|BP,GO:0045666|positive regulation of neuron differentiation|BP,GO:0046549|retinal cone cell dev…
ENSMUSG00000093076	ENSMUST00000175335	miR-3082	Mir3082	4.15681	0.0481756	0.329314	0.146291	0.883692	0.999176	NA
ENSMUSG00000093080	ENSMUST00000175339	miR-3060	Mir3060	12.2885	0.136643	0.209843	0.651166	0.514939	0.999176	NA
ENSMUSG00000093081	ENSMUST00000175340	miR-3075	Mir3075	0.468835	-0.0953262	1.04402	-0.0913065	0.927249	0.999176	NA
ENSMUSG00000093087	ENSMUST00000175346	miR-3473d	Mir3473d	9.72022	0.404031	0.237987	1.6977	0.0895644	0.999176	NA
ENSMUSG00000093090	ENSMUST00000175349	miR-3073a	Mir3073a	0.0347909	-0.290245	3.06038	-0.0948394	0.924442	0.999176	NA
ENSMUSG00000093091	ENSMUST00000175350	miR-3089	Mir3089	1.53111	0.193915	0.551999	0.351296	0.725367	0.999176	NA
ENSMUSG00000093096	ENSMUST00000175355	miR-3968	Mir3968	2.70503	-0.0526335	0.455033	-0.11567	0.907914	0.999176	GO:0016442|RISC complex|CC
ENSMUSG00000093097	ENSMUST00000175356	miR-3097	Mir3097	5.20486	0.182696	0.371802	0.491381	0.623157	0.999176	NA
ENSMUSG00000093108	ENSMUST00000175367	miR-344f	Mir344f	0.0390181	-0.290245	3.06038	-0.0948394	0.924442	0.999176	NA
ENSMUSG00000093118	ENSMUST00000175377	miR-3083	Mir3083	2.40843	0.15361	0.468062	0.328183	0.742774	0.999176	NA
ENSMUSG00000093120	ENSMUST00000175379	miR-3474	Mir3474	7.96324	0.0313061	0.258987	0.120879	0.903787	0.999176	NA
ENSMUSG00000093122	ENSMUST00000175381	miR-1264	Mir1264	0.288128	0.38302	1.16173	0.329699	0.741628	0.999176	NA
ENSMUSG00000093140	ENSMUST00000175399	miR-28b	Mir28b	0.0356186	0.190648	3.06038	0.0622954	0.950328	0.999176	NA
ENSMUSG00000093142	ENSMUST00000175401	miR-3106	Mir3106	0.091539	0.38301	2.54486	0.150504	0.880367	0.999176	NA
ENSMUSG00000093156	ENSMUST00000175415	miR-3076	Mir3076	7.27098	-0.0560003	0.266666	-0.210002	0.833666	0.999176	NA
ENSMUSG00000093157	ENSMUST00000175416	miR-3098	Mir3098	9.93534	0.211579	0.233892	0.9046	0.365677	0.999176	NA
ENSMUSG00000093167	ENSMUST00000175426	miR-5131	Mir5131	0.203097	-0.00169852	1.42871	-0.00118885	0.999051	0.999176	NA
ENSMUSG00000093169	ENSMUST00000175428	miR-3079	Mir3079	0.946567	0.421774	0.737827	0.571643	0.567564	0.999176	NA
ENSMUSG00000093172	ENSMUST00000175431	miR-3112	Mir3112	0.498846	0.948554	1.07645	0.881188	0.378216	0.999176	NA
ENSMUSG00000093176	ENSMUST00000175435	miR-5119	Mir5119	0.233957	-0.771134	1.58107	-0.48773	0.625741	0.999176	NA
ENSMUSG00000093187	ENSMUST00000175446	miR-344-2	Mir344-2	1.5839	-0.152332	0.526937	-0.28909	0.772512	0.999176	GO:1990830|cellular response to leukemia inhibitory factor|BP
ENSMUSG00000093202	ENSMUST00000175461	miR-3547	Mir3547	0.390002	-0.70141	1.14528	-0.612437	0.540249	0.999176	NA
ENSMUSG00000093215	ENSMUST00000175474	miR-3103	Mir3103	4.62598	0.258552	0.329466	0.784761	0.432594	0.999176	NA
ENSMUSG00000093219	ENSMUST00000175478	miR-3113	Mir3113	0.956094	0.750624	0.820274	0.91509	0.360144	0.999176	NA
ENSMUSG00000093221	ENSMUST00000175480	miR-3105	Mir3105	0.0806404	0.38301	2.63859	0.145157	0.884587	0.999176	NA
ENSMUSG00000093227	ENSMUST00000175486	miR-1251	Mir1251	0.924437	0.67732	0.82217	0.82382	0.410042	0.999176	NA
ENSMUSG00000093234	ENSMUST00000175493	miR-3085	Mir3085	0.113607	0.0944775	2.06916	0.0456597	0.963581	0.999176	NA
ENSMUSG00000093238	ENSMUST00000175497	miR-9-3	Mir9-3	338.739	-0.322977	0.228894	-1.41104	0.158234	0.999176	GO:0010468|regulation of gene expression|BP,GO:0021889|olfactory bulb interneuron differentiation|BP,GO:0045664|regulation of neuron differentiation|BP,GO:0060291|long-term synaptic potentiation|BP,GO:0071361|cellular response to ethanol|BP,GO:0071475|cellular hyperosmotic salinity response|BP,GO:0097376|interneuron axon guidance|BP,GO:1990830|cellular response to leukemia inhibitory factor|BP
ENSMUSG00000093241	ENSMUST00000175500	miR-3108	Mir3108	18.9324	-0.0635342	0.172439	-0.368445	0.712541	0.999176	NA
ENSMUSG00000093242	ENSMUST00000175501	Gm24574	Gm24574	0.190722	-0.00169859	1.44914	-0.00117213	0.999065	0.999176	NA
ENSMUSG00000093246	ENSMUST00000175505	Gm24572	Gm24572	0.238969	0.19066	1.5734	0.121177	0.903551	0.999176	NA
ENSMUSG00000093254	ENSMUST00000175513	miR-5126	Mir5126	0.318657	1.05319	1.09355	0.963094	0.3355	0.999176	NA
ENSMUSG00000093270	ENSMUST00000175529	miR-5134	Mir5134	0.274073	-1.48084	1.23236	-1.20163	0.229506	0.999176	NA
ENSMUSG00000093273	ENSMUST00000175532	miR-3064	Mir3064	17.0016	0.182208	0.177974	1.02379	0.305933	0.999176	NA
ENSMUSG00000093290	ENSMUST00000175549	miR-3572	Mir3572	16.2662	0.0932583	0.191708	0.486461	0.62664	0.999176	NA
ENSMUSG00000093291	ENSMUST00000175550	miR-299b	Mir299b	18.3724	0.022279	0.165192	0.134867	0.892717	0.999176	NA
ENSMUSG00000093293	ENSMUST00000175552	miR-3095	Mir3095	14.1084	0.148328	0.195287	0.759539	0.44753	0.999176	NA
ENSMUSG00000093296	ENSMUST00000175555	miR-3102	Mir3102	67.1131	-0.0522874	0.130292	-0.40131	0.688192	0.999176	NA
ENSMUSG00000093311	ENSMUST00000175570	miR-3965	Mir3965	0.114141	0.0944753	2.41461	0.0391266	0.968789	0.999176	NA
ENSMUSG00000093314	ENSMUST00000175573	miR-5136	Mir5136	1.43305	0.412128	0.588251	0.700599	0.483553	0.999176	NA
ENSMUSG00000093315	ENSMUST00000175574	miR-5114	Mir5114	4.08681	-0.118824	0.354882	-0.334826	0.737757	0.999176	NA
ENSMUSG00000093327	ENSMUST00000175586	miR-5107	Mir5107	1.51663	-1.30377	0.603853	-2.15909	0.030843	0.70308	NA
ENSMUSG00000093336	ENSMUST00000175595	miR-1954	Mir1954	1.77782	0.0814642	0.507927	0.160386	0.872577	0.999176	NA
ENSMUSG00000093338	ENSMUST00000175597	miR-3090	Mir3090	0.678851	0.344631	0.948087	0.363502	0.71623	0.999176	NA
ENSMUSG00000093348	ENSMUST00000175607	miR-3101	Mir3101	1.00789	-0.703347	0.665444	-1.05696	0.290531	0.999176	NA
ENSMUSG00000093351	ENSMUST00000175610	miR-3072	Mir3072	3.07981	0.119578	0.396915	0.301268	0.76321	0.999176	GO:0071234|cellular response to phenylalanine|BP
ENSMUSG00000093354	ENSMUST00000175613	miR-125b-1	Mir125b-1	195970	-0.0225607	0.0389904	-0.578623	0.562844	0.999176	GO:0007569|cell aging|BP,GO:0007605|sensory perception of sound|BP,GO:0010628|positive regulation of gene expression|BP,GO:0035726|common myeloid progenitor cell proliferation|BP,GO:0060218|hematopoietic stem cell differentiation|BP,GO:0060291|long-term synaptic potentiation|BP,GO:0071241|cellular response to inorganic substance|BP,GO:0071260|cellular response to mechanical stimulus|BP,GO:0071356…
ENSMUSG00000093403	ENSMUST00000177217	miR-5616	Mir5616	4.066	0.377812	0.362608	1.04193	0.297445	0.999176	NA
ENSMUSG00000093408	ENSMUST00000176786	miR-5617	Mir5617	0.53359	-0.568131	0.88507	-0.641905	0.520935	0.999176	NA
ENSMUSG00000093441	ENSMUST00000176884	miR-5710	Mir5710	1.01402	0.56446	0.697642	0.809098	0.418459	0.999176	NA
ENSMUSG00000093480	ENSMUST00000176635	miR-5624	Mir5624	0.879262	-0.590053	0.697133	-0.846399	0.39733	0.999176	NA
ENSMUSG00000093498	ENSMUST00000176537	miR-5615-2	Mir5615-2	5.25719	0.287946	0.300841	0.957136	0.338498	0.999176	NA
ENSMUSG00000093508	ENSMUST00000176783	miR-5709	Mir5709	7.21498	-0.00851956	0.256402	-0.0332274	0.973493	0.999176	NA
ENSMUSG00000093515	ENSMUST00000175639	miR-1231	Mir1231	1.89231	-0.0280812	0.500582	-0.0560971	0.955264	0.999176	NA
ENSMUSG00000093539	ENSMUST00000175989	miR-5621	Mir5621	11.1732	0.142421	0.215415	0.661148	0.508518	0.999176	GO:0071260|cellular response to mechanical stimulus|BP
ENSMUSG00000093599	ENSMUST00000176903	miR-5620	Mir5620	1.13927	0.205109	0.825019	0.248611	0.803662	0.999176	NA
ENSMUSG00000093615	ENSMUST00000175907	miR-5618	Mir5618	0.957715	-1.33822	0.700832	-1.90947	0.0562014	0.955424	NA
ENSMUSG00000093618	ENSMUST00000177238	miR-5627	Mir5627	0.372625	0.286841	1.0885	0.263519	0.79215	0.999176	NA
ENSMUSG00000093690	ENSMUST00000176065	miR-5619	Mir5619	1.47024	-0.280426	0.597115	-0.469635	0.638616	0.999176	NA
ENSMUSG00000093710	ENSMUST00000176598	miR-5625	Mir5625	0.29698	0.0944818	1.26954	0.0744219	0.940675	0.999176	NA
ENSMUSG00000093746	ENSMUST00000175928	miR-5622	Mir5622	0.111555	0.575373	2.07911	0.276741	0.781979	0.999176	NA
ENSMUSG00000093757	ENSMUST00000176631	miR-5623	Mir5623	2.2062	-0.221947	0.458909	-0.483641	0.628641	0.999176	NA
ENSMUSG00000093763	ENSMUST00000176002	miR-5626	Mir5626	0.762855	0.52584	1.05198	0.499857	0.617176	0.999176	NA
ENSMUSG00000094210	ENSMUST00000178285	Gm23450	Gm23450	1.09982	0.699666	0.762841	0.917184	0.359046	0.999176	NA
ENSMUSG00000096377	ENSMUST00000177794	miR-5123	Mir5123	28.1336	0.045064	0.13713	0.328623	0.742441	0.999176	NA
ENSMUSG00000098247	ENSMUST00000183978	miR-7220	Mir7220	0.0446012	0.190648	3.06038	0.0622954	0.950328	0.999176	NA
ENSMUSG00000098251	ENSMUST00000183864	miR-7656	Mir7656	3.90908	0.133153	0.406565	0.327508	0.743284	0.999176	NA
ENSMUSG00000098253	ENSMUST00000184508	miR-7219	Mir7219	13.989	-0.0951888	0.203234	-0.468371	0.63952	0.999176	NA
ENSMUSG00000098259	ENSMUST00000184547	Gm27616	Gm27616	0.461604	-0.54353	0.931072	-0.583767	0.559377	0.999176	NA
ENSMUSG00000098263	ENSMUST00000184173	miR-6938	Mir6938	1.39979	-0.338353	0.580207	-0.583158	0.559787	0.999176	NA
ENSMUSG00000098267	ENSMUST00000183486	miR-7060	Mir7060	2.49188	-0.245312	0.433095	-0.566415	0.571112	0.999176	NA
ENSMUSG00000098269	ENSMUST00000183361	miR-8094	Mir8094	0.581842	-1.11565	0.867554	-1.28597	0.198454	0.999176	NA
ENSMUSG00000098279	ENSMUST00000184056	miR-6908	Mir6908	0.733913	0.897718	0.873577	1.02763	0.304122	0.999176	NA
ENSMUSG00000098280	ENSMUST00000184722	miR-7687	Mir7687	4.91035	-0.2006	0.350226	-0.572773	0.566799	0.999176	NA
ENSMUSG00000098282	ENSMUST00000183547	miR-6936	Mir6936	0.268871	-1.07178	1.57237	-0.681629	0.495473	0.999176	NA
ENSMUSG00000098285	ENSMUST00000183689	miR-7670	Mir7670	0.672554	-0.672258	0.935513	-0.718598	0.472389	0.999176	NA
ENSMUSG00000098286	ENSMUST00000183602	miR-8091	Mir8091	0.436214	-0.739804	1.23803	-0.597564	0.550131	0.999176	NA
ENSMUSG00000098288	ENSMUST00000183483	miR-6900	Mir6900	4.67706	-0.438392	0.324508	-1.35094	0.176714	0.999176	NA
ENSMUSG00000098289	ENSMUST00000184990	miR-6715	Mir6715	1.17056	0.367085	0.679127	0.540525	0.588835	0.999176	NA
ENSMUSG00000098293	ENSMUST00000183837	miR-6991	Mir6991	0.274696	0.38302	1.17093	0.327109	0.743586	0.999176	NA
ENSMUSG00000098296	ENSMUST00000183479	miR-6918	Mir6918	0.0738085	-0.578778	2.70656	-0.213843	0.830669	0.999176	NA
ENSMUSG00000098297	ENSMUST00000185063	miR-6980	Mir6980	0.121691	-0.386419	2.37229	-0.162889	0.870606	0.999176	NA
ENSMUSG00000098299	ENSMUST00000184202	miR-7224	Mir7224	29.2614	0.00258752	0.157628	0.0164154	0.986903	0.999176	NA
ENSMUSG00000098300	ENSMUST00000184886	miR-6540	Mir6540	0.520721	0.100555	1.01011	0.0995478	0.920703	0.999176	NA
ENSMUSG00000098310	ENSMUST00000183962	miR-8118	Mir8118	3.29149	-0.136341	0.369554	-0.368933	0.712178	0.999176	NA
ENSMUSG00000098315	ENSMUST00000184317	miR-21b	Mir21b	3.9652	-0.0104761	0.336273	-0.0311536	0.975147	0.999176	NA
ENSMUSG00000098317	ENSMUST00000184562	miR-6926	Mir6926	1.38832	0.0776787	0.591278	0.131374	0.895479	0.999176	NA
ENSMUSG00000098319	ENSMUST00000184833	miR-7038	Mir7038	0.246864	0.190661	1.2671	0.15047	0.880394	0.999176	NA
ENSMUSG00000098325	ENSMUST00000184632	miR-7048	Mir7048	3.11442	-0.114366	0.401193	-0.285063	0.775595	0.999176	NA
ENSMUSG00000098327	ENSMUST00000184840	miR-7087	Mir7087	0.270803	-0.0978776	1.394	-0.0702132	0.944024	0.999176	NA
ENSMUSG00000098329	ENSMUST00000183975	miR-6966	Mir6966	9.23978	0.0439387	0.233772	0.187956	0.850911	0.999176	NA
ENSMUSG00000098331	ENSMUST00000184765	miR-7069	Mir7069	1.21226	-0.517603	0.615404	-0.841077	0.400305	0.999176	NA
ENSMUSG00000098334	ENSMUST00000184219	miR-7043	Mir7043	1.11224	-1.08466	0.685208	-1.58297	0.113429	0.999176	NA
ENSMUSG00000098338	ENSMUST00000184711	miR-6941	Mir6941	0.963389	-0.564854	0.712657	-0.792603	0.428009	0.999176	NA
ENSMUSG00000098339	ENSMUST00000184960	miR-6977	Mir6977	1.47179	0.124705	0.583397	0.213757	0.830737	0.999176	NA
ENSMUSG00000098341	ENSMUST00000183653	miR-6944	Mir6944	16.5952	-0.0144492	0.171907	-0.0840526	0.933015	0.999176	NA
ENSMUSG00000098343	ENSMUST00000184281	miR-6240	Mir6240	113.635	-0.126064	0.219546	-0.574205	0.565829	0.999176	NA
ENSMUSG00000098344	ENSMUST00000183743	miR-3473f	Mir3473f	0.0441053	-0.290245	3.06038	-0.0948394	0.924442	0.999176	NA
ENSMUSG00000098346	ENSMUST00000184483	miR-6986	Mir6986	3.0667	-0.511377	0.399792	-1.27911	0.200859	0.999176	NA
ENSMUSG00000098353	ENSMUST00000184685	miR-7057	Mir7057	0.324141	-0.386415	1.15939	-0.333291	0.738915	0.999176	NA
ENSMUSG00000098361	ENSMUST00000183683	miR-7086	Mir7086	0.0446012	0.190648	3.06038	0.0622954	0.950328	0.999176	NA
ENSMUSG00000098363	ENSMUST00000184912	miR-6993	Mir6993	0.164698	-0.674955	1.66162	-0.406202	0.684594	0.999176	NA
ENSMUSG00000098366	ENSMUST00000184434	miR-145b	Mir145b	17.4526	0.229552	0.162229	1.41499	0.157072	0.999176	NA
ENSMUSG00000098376	ENSMUST00000183764	miR-6907	Mir6907	0.074675	-0.0978846	2.69747	-0.0362875	0.971053	0.999176	NA
ENSMUSG00000098380	ENSMUST00000184981	miR-6939	Mir6939	2.24512	0.117972	0.468589	0.251761	0.801226	0.999176	NA
ENSMUSG00000098381	ENSMUST00000184178	miR-7225	Mir7225	0.549291	-0.601778	0.970167	-0.620283	0.535072	0.999176	NA
ENSMUSG00000098389	ENSMUST00000183458	miR-6983	Mir6983	1.0502	-0.479972	0.666139	-0.720528	0.4712	0.999176	NA
ENSMUSG00000098397	ENSMUST00000183442	miR-7669	Mir7669	3.3719	0.169137	0.40774	0.414815	0.678277	0.999176	NA
ENSMUSG00000098400	ENSMUST00000183640	miR-7680	Mir7680	0.625803	-0.60809	0.951108	-0.639349	0.522596	0.999176	NA
ENSMUSG00000098413	ENSMUST00000183724	miR-6990	Mir6990	6.62037	0.0101547	0.298555	0.0340128	0.972867	0.999176	NA
ENSMUSG00000098414	ENSMUST00000184212	miR-6909	Mir6909	0.0460465	0.190648	3.06038	0.0622954	0.950328	0.999176	NA
ENSMUSG00000098415	ENSMUST00000185166	miR-6928	Mir6928	0.19981	0.960094	1.61299	0.595227	0.551692	0.999176	NA
ENSMUSG00000098416	ENSMUST00000184426	miR-7117	Mir7117	0.959699	-0.819651	0.760086	-1.07837	0.28087	0.999176	NA
ENSMUSG00000098419	ENSMUST00000183535	miR-6963	Mir6963	0.197693	-0.00169917	1.61704	-0.00105079	0.999162	0.999176	NA
ENSMUSG00000098422	ENSMUST00000184308	miR-7016	Mir7016	0.0356186	0.190648	3.06038	0.0622954	0.950328	0.999176	NA
ENSMUSG00000098431	ENSMUST00000183849	miR-7666	Mir7666	1.09299	0.0374035	0.643341	0.0581395	0.953637	0.999176	NA
ENSMUSG00000098437	ENSMUST00000184814	miR-195b	Mir195b	2.85916	-0.237987	0.441195	-0.539415	0.589601	0.999176	NA
ENSMUSG00000098441	ENSMUST00000184150	miR-6537	Mir6537	0.0818172	-0.578778	2.62767	-0.220263	0.825666	0.999176	NA
ENSMUSG00000098442	ENSMUST00000184827	miR-6959	Mir6959	1.9251	0.578633	0.529379	1.09304	0.274376	0.999176	NA
ENSMUSG00000098445	ENSMUST00000184774	miR-6972	Mir6972	0.187991	0.479197	1.63634	0.292847	0.769639	0.999176	NA
ENSMUSG00000098451	ENSMUST00000185092	miR-6952	Mir6952	2.97438	0.112552	0.401282	0.28048	0.779109	0.999176	NA
ENSMUSG00000098453	ENSMUST00000184313	miR-6997	Mir6997	0.362128	0.765528	1.09107	0.701629	0.48291	0.999176	NA
ENSMUSG00000098454	ENSMUST00000185154	miR-7032	Mir7032	0.550316	-0.575557	0.901526	-0.638426	0.523197	0.999176	NA
ENSMUSG00000098457	ENSMUST00000185150	miR-8097	Mir8097	0.231656	0.671558	1.41464	0.474721	0.634986	0.999176	NA
ENSMUSG00000098458	ENSMUST00000183497	miR-6971	Mir6971	0.954056	0.425255	0.774387	0.54915	0.582902	0.999176	NA
ENSMUSG00000098464	ENSMUST00000184524	miR-7002	Mir7002	0.156486	0.286838	1.68235	0.170498	0.864618	0.999176	NA
ENSMUSG00000098465	ENSMUST00000184114	miR-1668	Mir1668	4.5926	0.0755294	0.337872	0.223544	0.823112	0.999176	NA
ENSMUSG00000098473	ENSMUST00000184374	miR-7083	Mir7083	6.61089	-0.351045	0.287117	-1.22266	0.22146	0.999176	NA
ENSMUSG00000098474	ENSMUST00000185146	miR-6919	Mir6919	0.694482	-0.0357876	0.881666	-0.0405908	0.967622	0.999176	NA
ENSMUSG00000098483	ENSMUST00000183794	miR-7078	Mir7078	0.0847749	-0.097884	2.60113	-0.0376314	0.969982	0.999176	NA
ENSMUSG00000098487	ENSMUST00000184798	miR-6899	Mir6899	10.6296	0.138002	0.229115	0.602325	0.546958	0.999176	NA
ENSMUSG00000098490	ENSMUST00000184522	miR-7089	Mir7089	0.116578	0.0944776	2.05518	0.0459705	0.963334	0.999176	NA
ENSMUSG00000098497	ENSMUST00000185044	miR-6932	Mir6932	0.259546	0.671558	1.25491	0.535144	0.592551	0.999176	NA
ENSMUSG00000098498	ENSMUST00000184238	miR-8099-1	Mir8099-1	0.0366516	-0.290245	3.06038	-0.0948394	0.924442	0.999176	NA
ENSMUSG00000098499	ENSMUST00000184879	miR-6975	Mir6975	7.06728	-0.0775774	0.264894	-0.292862	0.769628	0.999176	NA
ENSMUSG00000098510	ENSMUST00000184739	miR-6968	Mir6968	2.19264	0.438685	0.493864	0.888271	0.374395	0.999176	NA
ENSMUSG00000098513	ENSMUST00000184050	miR-6399	Mir6399	0.233826	0.671556	1.59773	0.420318	0.674253	0.999176	NA
ENSMUSG00000098516	ENSMUST00000184154	miR-7651	Mir7651	0.629134	-0.222268	0.906428	-0.245213	0.806292	0.999176	NA
ENSMUSG00000098521	ENSMUST00000184048	miR-7243	Mir7243	0.269324	-1.04636	1.26421	-0.827676	0.407854	0.999176	NA
ENSMUSG00000098522	ENSMUST00000184477	miR-6412	Mir6412	0.293179	-0.0978772	1.2497	-0.0783205	0.937573	0.999176	NA
ENSMUSG00000098531	ENSMUST00000183891	miR-7041	Mir7041	5.01046	-0.125092	0.33428	-0.374215	0.708244	0.999176	NA
ENSMUSG00000098532	ENSMUST00000185110	miR-7065	Mir7065	3.86004	-0.200988	0.335352	-0.599335	0.548949	0.999176	NA
ENSMUSG00000098539	ENSMUST00000184068	miR-133c	Mir133c	1.30859	0.414294	0.67416	0.614534	0.538863	0.999176	NA
ENSMUSG00000098540	ENSMUST00000184825	miR-7059	Mir7059	1.01476	-1.25625	0.671907	-1.86968	0.0615285	0.999176	NA
ENSMUSG00000098544	ENSMUST00000184071	miR-7211	Mir7211	0.331994	0.575379	1.24404	0.462509	0.643716	0.999176	NA
ENSMUSG00000098547	ENSMUST00000183719	miR-6921	Mir6921	5.62229	-0.0263128	0.307765	-0.0854965	0.931867	0.999176	NA
ENSMUSG00000098548	ENSMUST00000183922	miR-6996	Mir6996	2.38494	0.177782	0.477417	0.372382	0.709609	0.999176	NA
ENSMUSG00000098550	ENSMUST00000184697	miR-7079	Mir7079	1.19417	0.435502	0.719025	0.605684	0.544725	0.999176	NA
ENSMUSG00000098553	ENSMUST00000185080	miR-3569	Mir3569	0.583093	1.15396	0.950656	1.21386	0.224803	0.999176	NA
ENSMUSG00000098562	ENSMUST00000184090	miR-6910	Mir6910	0.315671	-0.386415	1.09729	-0.352154	0.724723	0.999176	NA
ENSMUSG00000098563	ENSMUST00000183406	miR-6402	Mir6402	0.0386095	0.190648	3.06038	0.0622954	0.950328	0.999176	NA
ENSMUSG00000098568	ENSMUST00000184789	miR-6987	Mir6987	0.322249	-0.386415	1.1605	-0.332974	0.739154	0.999176	NA
ENSMUSG00000098569	ENSMUST00000183787	miR-7020	Mir7020	0.510618	-0.335013	0.98026	-0.341759	0.732532	0.999176	NA
ENSMUSG00000098574	ENSMUST00000184414	miR-7037	Mir7037	0.610555	1.25791	0.93761	1.34161	0.179721	0.999176	NA
ENSMUSG00000098579	ENSMUST00000184974	miR-6937	Mir6937	0.596787	0.845068	0.984997	0.85794	0.390926	0.999176	NA
ENSMUSG00000098580	ENSMUST00000185093	miR-7023	Mir7023	1.54981	0.406111	0.60241	0.674144	0.500219	0.999176	NA
ENSMUSG00000098582	ENSMUST00000184815	miR-7080	Mir7080	0.0734556	-0.0978847	2.7103	-0.0361159	0.97119	0.999176	NA
ENSMUSG00000098583	ENSMUST00000184597	miR-7044	Mir7044	0.11771	-0.867314	2.04997	-0.423086	0.672233	0.999176	NA
ENSMUSG00000098592	ENSMUST00000184111	miR-6917	Mir6917	0.401058	0.959765	1.08604	0.883727	0.376844	0.999176	NA
ENSMUSG00000098596	ENSMUST00000184953	miR-7226	Mir7226	1.16041	0.724293	0.749689	0.966124	0.333982	0.999176	NA
ENSMUSG00000098597	ENSMUST00000185075	miR-6418	Mir6418	1.94572	0.447183	0.506144	0.88351	0.376961	0.999176	NA
ENSMUSG00000098600	ENSMUST00000185077	miR-6929	Mir6929	6.26507	-0.366075	0.264102	-1.38611	0.165713	0.999176	NA
ENSMUSG00000098602	ENSMUST00000183515	miR-6946	Mir6946	9.84043	0.150108	0.227283	0.660445	0.508968	0.999176	NA
ENSMUSG00000098606	ENSMUST00000183597	miR-6903	Mir6903	0.183329	-0.00169927	1.64606	-0.00103232	0.999176	0.999176	NA
ENSMUSG00000098608	ENSMUST00000184293	miR-6981	Mir6981	0.075856	-0.0978845	2.68532	-0.0364517	0.970922	0.999176	NA
ENSMUSG00000098613	ENSMUST00000184841	miR-6931	Mir6931	0.448481	-0.30617	1.15403	-0.265304	0.790775	0.999176	NA
ENSMUSG00000098623	ENSMUST00000184382	miR-8112	Mir8112	0.917022	0.342718	0.747712	0.458356	0.646697	0.999176	NA
ENSMUSG00000098624	ENSMUST00000184197	miR-7036	Mir7036	0.655239	-1.40653	0.833744	-1.68701	0.0916023	0.999176	NA
ENSMUSG00000098625	ENSMUST00000184745	miR-6953	Mir6953	0.908521	-0.968284	0.763486	-1.26824	0.204712	0.999176	NA
ENSMUSG00000098631	ENSMUST00000183708	miR-6957	Mir6957	0.20538	-0.00169851	1.42518	-0.00119179	0.999049	0.999176	NA
ENSMUSG00000098632	ENSMUST00000184907	miR-7665	Mir7665	0.154694	-0.194058	1.68706	-0.115027	0.908423	0.999176	NA
ENSMUSG00000098646	ENSMUST00000183876	miR-7084	Mir7084	2.77019	0.479771	0.456861	1.05015	0.29365	0.999176	NA
ENSMUSG00000098651	ENSMUST00000183498	miR-6999	Mir6999	4.80988	0.903613	0.339108	2.66467	0.00770634	0.282238	NA
ENSMUSG00000098655	ENSMUST00000183768	miR-7011	Mir7011	0.0772819	-0.0978845	2.67099	-0.0366473	0.970766	0.999176	NA
ENSMUSG00000098656	ENSMUST00000185016	miR-7028	Mir7028	0.302064	0.0944818	1.26597	0.0746316	0.940508	0.999176	NA
ENSMUSG00000098661	ENSMUST00000184821	miR-7052	Mir7052	8.42074	0.202647	0.244131	0.830076	0.406496	0.999176	NA
ENSMUSG00000098663	ENSMUST00000184207	miR-6958	Mir6958	34.4397	-0.172739	0.137936	-1.25231	0.210458	0.999176	NA
ENSMUSG00000098666	ENSMUST00000184438	miR-6950	Mir6950	3.94381	-0.26371	0.352941	-0.747177	0.454957	0.999176	NA
ENSMUSG00000098671	ENSMUST00000184187	miR-7075	Mir7075	59.3942	-0.077422	0.106456	-0.72727	0.467061	0.999176	NA
ENSMUSG00000098672	ENSMUST00000184241	miR-6911	Mir6911	26.3558	-0.00552727	0.1574	-0.0351161	0.971987	0.999176	NA
ENSMUSG00000098676	ENSMUST00000183668	miR-6359	Mir6359	0.268411	-0.578775	1.17544	-0.492391	0.622443	0.999176	NA
ENSMUSG00000098679	ENSMUST00000183565	miR-7688	Mir7688	13.9027	0.180352	0.189102	0.953727	0.340222	0.999176	NA
ENSMUSG00000098680	ENSMUST00000184898	miR-6898	Mir6898	0.316711	-0.883371	1.27129	-0.694862	0.487142	0.999176	NA
ENSMUSG00000098687	ENSMUST00000184115	miR-7k	Mir7k	22.9742	-0.0190167	0.158138	-0.120254	0.904282	0.999176	NA
ENSMUSG00000098698	ENSMUST00000183449	miR-6960	Mir6960	0.615983	0.146154	0.930974	0.15699	0.875253	0.999176	NA
ENSMUSG00000098701	ENSMUST00000184999	miR-6914	Mir6914	1.52304	0.2612	0.65448	0.399095	0.689823	0.999176	NA
ENSMUSG00000098704	ENSMUST00000183965	miR-6934	Mir6934	0.995311	0.823975	0.784553	1.05025	0.293604	0.999176	NA
ENSMUSG00000098706	ENSMUST00000183927	miR-6979	Mir6979	0.829488	0.115379	0.78474	0.147029	0.883109	0.999176	NA
ENSMUSG00000098710	ENSMUST00000184412	miR-7067	Mir7067	0.532326	0.999506	1.0288	0.971523	0.331288	0.999176	NA
ENSMUSG00000098712	ENSMUST00000183464	miR-7010	Mir7010	5.87321	0.227435	0.289035	0.786878	0.431353	0.999176	NA
ENSMUSG00000098714	ENSMUST00000183950	miR-7663	Mir7663	0.170546	0.286838	1.64763	0.174091	0.861794	0.999176	NA
ENSMUSG00000098719	ENSMUST00000184098	miR-7212	Mir7212	17.9263	0.115021	0.217703	0.528338	0.597265	0.999176	NA
ENSMUSG00000098731	ENSMUST00000183408	miR-7027	Mir7027	4.03922	0.571533	0.355413	1.60808	0.107817	0.999176	NA
ENSMUSG00000098734	ENSMUST00000184081	miR-6335	Mir6335	0.0440093	0.190648	3.06038	0.0622954	0.950328	0.999176	NA
ENSMUSG00000098735	ENSMUST00000185089	miR-7005	Mir7005	0.0756692	-0.578778	2.68723	-0.215381	0.82947	0.999176	NA
ENSMUSG00000098737	ENSMUST00000183853	miR-7014	Mir7014	0.643356	-0.23854	0.918005	-0.259846	0.794983	0.999176	NA
ENSMUSG00000098752	ENSMUST00000184790	miR-6897	Mir6897	0.264682	0.38302	1.27355	0.300749	0.763606	0.999176	NA
ENSMUSG00000098756	ENSMUST00000184232	miR-378d	Mir378d	871.114	0.0912789	0.0583035	1.56558	0.117446	0.999176	GO:0007569|cell aging|BP
ENSMUSG00000098759	ENSMUST00000184158	miR-7063	Mir7063	4.78604	0.0975984	0.339696	0.287311	0.773874	0.999176	NA
ENSMUSG00000098762	ENSMUST00000183346	miR-7045	Mir7045	0.0777288	-0.0978844	2.66657	-0.0367081	0.970718	0.999176	NA
ENSMUSG00000098764	ENSMUST00000183866	miR-7667	Mir7667	1.45877	0.220889	0.595149	0.37115	0.710526	0.999176	NA
ENSMUSG00000098765	ENSMUST00000183555	miR-7685	Mir7685	3.86399	-0.196164	0.418394	-0.46885	0.639177	0.999176	NA
ENSMUSG00000098769	ENSMUST00000183945	miR-8103	Mir8103	62.7898	0.0793428	0.100765	0.787408	0.431043	0.999176	NA
ENSMUSG00000098771	ENSMUST00000183713	miR-6538	Mir6538	3.22516	-0.354143	0.422204	-0.838797	0.401584	0.999176	NA
ENSMUSG00000098774	ENSMUST00000183859	miR-6930	Mir6930	0.0390986	0.190648	3.06038	0.0622954	0.950328	0.999176	NA
ENSMUSG00000098785	ENSMUST00000183885	miR-6395	Mir6395	0.975134	-0.00991581	0.690405	-0.0143623	0.988541	0.999176	NA
ENSMUSG00000098786	ENSMUST00000183658	miR-6995	Mir6995	0.60901	0.553876	0.895866	0.618257	0.536406	0.999176	NA
ENSMUSG00000098790	ENSMUST00000184464	miR-6942	Mir6942	1.65168	-0.307643	0.524113	-0.586979	0.557218	0.999176	NA
ENSMUSG00000098802	ENSMUST00000183435	miR-7046	Mir7046	0.448149	1.58007	1.24525	1.26888	0.204486	0.999176	NA
ENSMUSG00000098807	ENSMUST00000083485	miR-300	Mir300	1167.91	-0.0369599	0.0651789	-0.567053	0.570678	0.999176	GO:0060291|long-term synaptic potentiation|BP,GO:0071260|cellular response to mechanical stimulus|BP,GO:1990830|cellular response to leukemia inhibitory factor|BP
ENSMUSG00000098808	ENSMUST00000184519	miR-7009	Mir7009	0.190912	-0.00169859	1.44883	-0.00117239	0.999065	0.999176	NA
ENSMUSG00000098811	ENSMUST00000184244	miR-6913	Mir6913	6.56023	0.258516	0.274765	0.940864	0.346775	0.999176	NA
ENSMUSG00000098822	ENSMUST00000183852	miR-7039	Mir7039	0.352927	0.286841	1.09669	0.261552	0.793667	0.999176	NA
ENSMUSG00000098823	ENSMUST00000184463	miR-8111	Mir8111	22.0628	-0.0259218	0.152159	-0.17036	0.864727	0.999176	NA
ENSMUSG00000098824	ENSMUST00000183624	miR-7006	Mir7006	0.126779	-0.386418	2.01045	-0.192205	0.847582	0.999176	NA
ENSMUSG00000098826	ENSMUST00000184226	miR-7677	Mir7677	0.506498	-0.320824	1.05201	-0.304964	0.760394	0.999176	NA
ENSMUSG00000098830	ENSMUST00000183676	miR-7024	Mir7024	1.28879	0.384574	0.670546	0.573523	0.566291	0.999176	NA
ENSMUSG00000098831	ENSMUST00000185054	miR-7119	Mir7119	0.0390986	0.190648	3.06038	0.0622954	0.950328	0.999176	NA
ENSMUSG00000098838	ENSMUST00000083632	miR-381	Mir381	1685.85	0.0598139	0.06189	0.966456	0.333816	0.999176	GO:0060291|long-term synaptic potentiation|BP,GO:0071222|cellular response to lipopolysaccharide|BP,GO:1990830|cellular response to leukemia inhibitory factor|BP
ENSMUSG00000098839	ENSMUST00000183606	miR-7054	Mir7054	4.00225	0.891661	0.368709	2.41834	0.0155917	0.459954	NA
ENSMUSG00000098844	ENSMUST00000183342	miR-6992	Mir6992	0.222469	-0.482599	2.9482	-0.163693	0.869973	0.999176	NA
ENSMUSG00000098855	ENSMUST00000184592	miR-6923	Mir6923	0.0894304	-0.0978838	2.56178	-0.0382092	0.969521	0.999176	NA
ENSMUSG00000098858	ENSMUST00000183649	miR-6541	Mir6541	0.242561	-0.771134	1.27142	-0.606511	0.544175	0.999176	NA
ENSMUSG00000098863	ENSMUST00000183986	miR-8101	Mir8101	0.494288	0.392746	1.00248	0.391773	0.695226	0.999176	NA
ENSMUSG00000098866	ENSMUST00000183732	miR-6539	Mir6539	0.238546	0.190661	1.27554	0.149474	0.881179	0.999176	NA
ENSMUSG00000098873	ENSMUST00000183679	miR-7668	Mir7668	6.68286	0.0597912	0.289963	0.206203	0.836632	0.999176	NA
ENSMUSG00000098879	ENSMUST00000184262	miR-7675	Mir7675	0.232358	0.19066	1.41372	0.134864	0.892719	0.999176	NA
ENSMUSG00000098881	ENSMUST00000184494	miR-6927	Mir6927	0.51259	0.973712	0.976168	0.997484	0.31853	0.999176	NA
ENSMUSG00000098882	ENSMUST00000184924	miR-6392	Mir6392	3.55427	0.42845	0.375247	1.14178	0.253545	0.999176	NA
ENSMUSG00000098884	ENSMUST00000184943	miR-7689	Mir7689	94.8262	-0.115807	0.0895173	-1.29368	0.195775	0.999176	NA
ENSMUSG00000098885	ENSMUST00000184079	miR-7659	Mir7659	0.902591	-0.691206	0.80487	-0.85878	0.390462	0.999176	NA
ENSMUSG00000098890	ENSMUST00000184398	miR-7008	Mir7008	1.48605	-0.280346	0.634226	-0.442029	0.658469	0.999176	NA
ENSMUSG00000098896	ENSMUST00000183494	miR-3473g	Mir3473g	13.7195	-0.13411	0.187215	-0.716347	0.473777	0.999176	NA
ENSMUSG00000098904	ENSMUST00000183343	miR-6998	Mir6998	0.458506	-0.0968529	1.09684	-0.088302	0.929637	0.999176	NA
ENSMUSG00000098906	ENSMUST00000185156	miR-7652	Mir7652	0.883607	0.484753	0.809653	0.598716	0.549362	0.999176	NA
ENSMUSG00000098907	ENSMUST00000183526	miR-7082	Mir7082	1.18411	-0.572794	0.676332	-0.846913	0.397044	0.999176	NA
ENSMUSG00000098917	ENSMUST00000185082	miR-7654	Mir7654	29.2456	0.0638292	0.154001	0.414473	0.678527	0.999176	NA
ENSMUSG00000098918	ENSMUST00000184617	miR-6481	Mir6481	0.659526	0.302896	0.85153	0.355708	0.722059	0.999176	NA
ENSMUSG00000098919	ENSMUST00000184148	miR-8102	Mir8102	0.259597	0.38302	1.27865	0.299551	0.76452	0.999176	NA
ENSMUSG00000098922	ENSMUST00000184520	miR-8106	Mir8106	0.828696	-0.457984	0.805209	-0.568777	0.569508	0.999176	NA
ENSMUSG00000098926	ENSMUST00000183443	miR-6904	Mir6904	0.297038	-0.828478	1.26347	-0.655718	0.512006	0.999176	NA
ENSMUSG00000098928	ENSMUST00000184338	miR-6988	Mir6988	20.2889	-0.180264	0.16111	-1.11889	0.263187	0.999176	NA
ENSMUSG00000098931	ENSMUST00000183568	miR-8099-2	Mir8099-2	0.0366516	-0.290245	3.06038	-0.0948394	0.924442	0.999176	NA
ENSMUSG00000098942	ENSMUST00000184230	miR-8100	Mir8100	0.161967	0.767733	1.91214	0.401504	0.688049	0.999176	NA
ENSMUSG00000098944	ENSMUST00000185035	miR-8120	Mir8120	0.276697	0.38302	1.16952	0.327502	0.743288	0.999176	NA
ENSMUSG00000098951	ENSMUST00000183364	miR-7647	Mir7647	0.314817	1.5244	1.08655	1.40296	0.160628	0.999176	NA
ENSMUSG00000098954	ENSMUST00000184043	miR-7658	Mir7658	0.719758	-0.571188	0.828384	-0.68952	0.490496	0.999176	NA
ENSMUSG00000098955	ENSMUST00000183615	miR-6935	Mir6935	5.1316	-0.0325272	0.32002	-0.101641	0.919042	0.999176	NA
ENSMUSG00000098957	ENSMUST00000184718	miR-8105	Mir8105	0.0840386	-0.0978841	2.60762	-0.0375377	0.970056	0.999176	NA
ENSMUSG00000098958	ENSMUST00000184982	miR-6933	Mir6933	0.568091	0.809403	0.950166	0.851854	0.394295	0.999176	NA
ENSMUSG00000098972	ENSMUST00000185043	miR-8093	Mir8093	1.09594	0.717735	0.687935	1.04332	0.296801	0.999176	NA
ENSMUSG00000098973	ENSMUST00000184437	miR-6236	Mir6236	680.573	-0.113875	0.221053	-0.515148	0.606449	0.999176	NA
ENSMUSG00000098981	ENSMUST00000184435	miR-7236	Mir7236	1.85758	0.608902	0.531218	1.14624	0.251697	0.999176	NA
ENSMUSG00000098997	ENSMUST00000185062	miR-6901	Mir6901	0.776312	-0.172737	0.815534	-0.211809	0.832256	0.999176	NA
ENSMUSG00000099003	ENSMUST00000184713	miR-7035	Mir7035	17.8695	-0.0718064	0.172778	-0.4156	0.677703	0.999176	NA
ENSMUSG00000099006	ENSMUST00000184381	miR-6974	Mir6974	0.403972	-0.490698	1.03807	-0.472703	0.636425	0.999176	NA
ENSMUSG00000099017	ENSMUST00000184637	miR-7058	Mir7058	0.165909	0.286838	1.65868	0.172932	0.862705	0.999176	NA
ENSMUSG00000099031	ENSMUST00000184074	miR-7240	Mir7240	1.29188	1.57936	0.738056	2.1399	0.0323631	0.721338	NA
ENSMUSG00000099033	ENSMUST00000183540	miR-7013	Mir7013	2.77422	-0.217202	0.443889	-0.489316	0.624618	0.999176	NA
ENSMUSG00000099035	ENSMUST00000184661	miR-7040	Mir7040	0.828641	0.087884	0.791594	0.111022	0.911599	0.999176	NA
ENSMUSG00000099036	ENSMUST00000184478	miR-378c	Mir378c	9725.54	-0.0369914	0.05416	-0.683002	0.494606	0.999176	NA
ENSMUSG00000099043	ENSMUST00000183749	miR-7022	Mir7022	1.14577	-0.619337	0.676792	-0.915107	0.360136	0.999176	NA
ENSMUSG00000099045	ENSMUST00000184003	miR-6374	Mir6374	0.0356186	0.190648	3.06038	0.0622954	0.950328	0.999176	NA
ENSMUSG00000099047	ENSMUST00000184777	miR-7029	Mir7029	0.470822	0.368835	1.00341	0.367581	0.713186	0.999176	NA
ENSMUSG00000099050	ENSMUST00000183376	miR-7655	Mir7655	1.0271	-0.0767418	0.744366	-0.103097	0.917886	0.999176	NA
ENSMUSG00000099058	ENSMUST00000185186	miR-6943	Mir6943	1.21748	-0.309325	0.612078	-0.505368	0.6133	0.999176	NA
ENSMUSG00000099060	ENSMUST00000183797	miR-7025	Mir7025	1.69664	0.439449	0.591487	0.742957	0.457508	0.999176	NA
ENSMUSG00000099062	ENSMUST00000183991	miR-7077	Mir7077	0.12292	0.575373	2.02681	0.283882	0.776501	0.999176	NA
ENSMUSG00000099063	ENSMUST00000183860	miR-7031	Mir7031	0.798125	-0.142623	0.791556	-0.18018	0.857011	0.999176	NA
ENSMUSG00000099066	ENSMUST00000184453	miR-6978	Mir6978	0.113327	0.575373	2.07051	0.27789	0.781097	0.999176	NA
ENSMUSG00000099069	ENSMUST00000185078	miR-8090	Mir8090	0.187857	-0.0016986	1.45392	-0.0011683	0.999068	0.999176	NA
ENSMUSG00000099072	ENSMUST00000184567	miR-7673	Mir7673	1.00762	1.40372	0.932305	1.50565	0.132157	0.999176	NA
ENSMUSG00000099075	ENSMUST00000184964	miR-7674	Mir7674	0.932299	-0.918831	0.777356	-1.18199	0.237208	0.999176	NA
ENSMUSG00000099076	ENSMUST00000183657	miR-7070	Mir7070	1.63394	0.139712	0.572336	0.244109	0.807147	0.999176	NA
ENSMUSG00000099079	ENSMUST00000183439	miR-7068	Mir7068	175.126	-0.0532674	0.0708564	-0.751766	0.452192	0.999176	NA
ENSMUSG00000099080	ENSMUST00000184847	miR-7071	Mir7071	0.951957	-0.808407	0.703423	-1.14925	0.250454	0.999176	NA
ENSMUSG00000099082	ENSMUST00000184791	miR-7036b	Mir7036b	0.530362	-0.787518	0.932445	-0.844573	0.398349	0.999176	NA
ENSMUSG00000099092	ENSMUST00000185038	miR-7062	Mir7062	0.087761	-0.0978839	2.57557	-0.0380048	0.969684	0.999176	NA
ENSMUSG00000099093	ENSMUST00000183506	miR-7000	Mir7000	0.0708886	0.383009	2.73826	0.139873	0.88876	0.999176	NA
ENSMUSG00000099096	ENSMUST00000184300	miR-6945	Mir6945	21.9597	0.0724657	0.1593	0.454901	0.649181	0.999176	NA
ENSMUSG00000099101	ENSMUST00000184358	miR-7653	Mir7653	0.378324	-0.906683	1.13582	-0.798266	0.424716	0.999176	NA
ENSMUSG00000099105	ENSMUST00000184606	miR-7007	Mir7007	7.67158	-0.0124171	0.259844	-0.0477867	0.961886	0.999176	NA
ENSMUSG00000099109	ENSMUST00000184275	miR-7115	Mir7115	0.318986	-0.878634	1.15963	-0.757685	0.44864	0.999176	NA
ENSMUSG00000099110	ENSMUST00000183910	miR-6951	Mir6951	3.92994	0.0937797	0.348343	0.269217	0.787763	0.999176	NA
ENSMUSG00000099118	ENSMUST00000183735	miR-8092	Mir8092	0.732325	0.412537	0.808443	0.510286	0.609851	0.999176	NA
ENSMUSG00000099131	ENSMUST00000183884	miR-7074	Mir7074	0.835291	-1.30529	0.795465	-1.64091	0.100815	0.999176	NA
ENSMUSG00000099134	ENSMUST00000184284	miR-7018	Mir7018	13.3346	-0.0843688	0.204724	-0.412111	0.680258	0.999176	NA
ENSMUSG00000099140	ENSMUST00000184699	miR-7237	Mir7237	1.16299	-0.494268	0.637662	-0.775125	0.438266	0.999176	NA
ENSMUSG00000099142	ENSMUST00000184998	miR-8108	Mir8108	0.195006	0.479197	1.62227	0.295387	0.767698	0.999176	NA
ENSMUSG00000099145	ENSMUST00000184134	miR-8116	Mir8116	0.199656	-0.00169854	1.43412	-0.00118437	0.999055	0.999176	NA
ENSMUSG00000099147	ENSMUST00000184490	miR-7081	Mir7081	0.11206	0.0944774	2.07664	0.0454953	0.963712	0.999176	NA
ENSMUSG00000099163	ENSMUST00000183825	miR-7660	Mir7660	3.41007	-0.174529	0.44451	-0.392633	0.694591	0.999176	NA
ENSMUSG00000099165	ENSMUST00000183447	miR-6940	Mir6940	1.34534	0.869833	0.652019	1.33406	0.182184	0.999176	NA
ENSMUSG00000099169	ENSMUST00000184427	miR-7j	Mir7j	65.6014	-0.0678857	0.134361	-0.505247	0.613385	0.999176	NA
ENSMUSG00000099172	ENSMUST00000184710	miR-3620	Mir3620	0.0820365	0.38301	2.62566	0.145872	0.884022	0.999176	NA
ENSMUSG00000099176	ENSMUST00000184140	miR-6238	Mir6238	0.0800641	-0.0978843	2.64402	-0.037021	0.970468	0.999176	NA
ENSMUSG00000099180	ENSMUST00000183598	miR-6956	Mir6956	5.70008	-0.181263	0.29125	-0.622363	0.533703	0.999176	NA
ENSMUSG00000099181	ENSMUST00000184228	miR-6905	Mir6905	0.206639	-0.963492	1.60027	-0.602082	0.54712	0.999176	NA
ENSMUSG00000099185	ENSMUST00000184761	miR-7662	Mir7662	0.470319	-0.0950121	0.955472	-0.09944	0.920789	0.999176	NA
ENSMUSG00000099196	ENSMUST00000183892	miR-1258	Mir1258	0.992897	0.236669	0.685859	0.34507	0.730042	0.999176	NA
ENSMUSG00000099197	ENSMUST00000184682	miR-7034	Mir7034	0.31692	0.0944822	1.09669	0.0861521	0.931345	0.999176	NA
ENSMUSG00000099199	ENSMUST00000183900	miR-7012	Mir7012	0.839729	-0.4755	0.768838	-0.618466	0.536269	0.999176	NA
ENSMUSG00000099200	ENSMUST00000183998	miR-7019	Mir7019	14.5372	-0.0404365	0.203354	-0.198848	0.842382	0.999176	NA
ENSMUSG00000099202	ENSMUST00000184894	miR-7017	Mir7017	1.04905	0.119036	0.735296	0.161889	0.871393	0.999176	NA
ENSMUSG00000099210	ENSMUST00000184167	miR-7051	Mir7051	21.5012	0.0821217	0.161978	0.506994	0.612159	0.999176	NA
ENSMUSG00000099212	ENSMUST00000184259	miR-7033	Mir7033	2.32242	-0.277803	0.441996	-0.62852	0.529663	0.999176	NA
ENSMUSG00000099222	ENSMUST00000183847	miR-7213	Mir7213	39.3787	0.0361848	0.120242	0.300933	0.763466	0.999176	NA
ENSMUSG00000099225	ENSMUST00000185165	miR-8104	Mir8104	0.157867	-0.674955	1.92468	-0.350685	0.725825	0.999176	NA
ENSMUSG00000099226	ENSMUST00000184075	miR-7091	Mir7091	12.4014	-0.0716355	0.215064	-0.33309	0.739066	0.999176	NA
ENSMUSG00000099227	ENSMUST00000183582	miR-8114	Mir8114	49.7584	0.0576526	0.105976	0.544018	0.586429	0.999176	NA
ENSMUSG00000099230	ENSMUST00000184812	miR-6989	Mir6989	5.13583	0.174824	0.310563	0.562924	0.573486	0.999176	NA
ENSMUSG00000099236	ENSMUST00000183620	miR-668	Mir668	32.7669	-0.216985	0.121392	-1.78747	0.0738613	0.999176	NA
ENSMUSG00000099238	ENSMUST00000184769	miR-7001	Mir7001	1.0122	0.12919	0.735864	0.175563	0.860637	0.999176	NA
ENSMUSG00000099245	ENSMUST00000184011	miR-8098	Mir8098	2.07891	-0.761113	0.456795	-1.6662	0.0956727	0.999176	NA
ENSMUSG00000099254	ENSMUST00000183566	miR-7030	Mir7030	0.483464	0.38507	1.05352	0.365507	0.714733	0.999176	NA
ENSMUSG00000099258	ENSMUST00000184595	miR-7047	Mir7047	0.0439292	-0.290245	3.06038	-0.0948394	0.924442	0.999176	NA
ENSMUSG00000099259	ENSMUST00000185099	miR-6922	Mir6922	1.36625	-0.461604	0.60386	-0.764422	0.444616	0.999176	NA
ENSMUSG00000099260	ENSMUST00000183412	miR-6954	Mir6954	0.7092	0.0227768	0.943837	0.0241321	0.980747	0.999176	NA
ENSMUSG00000099261	ENSMUST00000185105	miR-6984	Mir6984	3.02692	0.304702	0.419542	0.726272	0.467672	0.999176	NA
ENSMUSG00000099267	ENSMUST00000183370	miR-6955	Mir6955	0.564297	-0.183921	0.973931	-0.188844	0.850215	0.999176	NA
ENSMUSG00000099272	ENSMUST00000184195	miR-7093	Mir7093	7.31729	-0.0757284	0.287022	-0.263842	0.791902	0.999176	NA
ENSMUSG00000099275	ENSMUST00000184024	miR-8107	Mir8107	0.357144	-0.662236	1.24238	-0.533039	0.594006	0.999176	NA
ENSMUSG00000099283	ENSMUST00000184456	miR-6912	Mir6912	0.208861	0.479199	1.4199	0.337488	0.735749	0.999176	NA
ENSMUSG00000099284	ENSMUST00000184384	miR-7026	Mir7026	0.851765	-1.37712	0.778217	-1.76959	0.0767962	0.999176	NA
ENSMUSG00000099286	ENSMUST00000183796	miR-7235	Mir7235	4.17068	-0.321518	0.346683	-0.927411	0.353713	0.999176	NA
ENSMUSG00000099290	ENSMUST00000184641	miR-6985	Mir6985	0.164688	-0.194059	1.90404	-0.10192	0.918821	0.999176	NA
ENSMUSG00000099292	ENSMUST00000184514	miR-6916	Mir6916	2.56574	-0.0175184	0.4306	-0.0406838	0.967548	0.999176	NA
ENSMUSG00000099309	ENSMUST00000184353	miR-7085	Mir7085	1.56929	-0.36482	0.564404	-0.646382	0.518032	0.999176	NA
ENSMUSG00000099319	ENSMUST00000183650	miR-7648	Mir7648	0.241841	-0.290236	1.27216	-0.228145	0.819533	0.999176	NA
ENSMUSG00000099320	ENSMUST00000184681	miR-7664	Mir7664	1.40158	1.41276	0.675932	2.09009	0.0366099	0.781271	NA
ENSMUSG00000099326	ENSMUST00000184910	miR-21c	Mir21c	0.115606	-0.386418	2.0597	-0.187609	0.851183	0.999176	NA
ENSMUSG00000099330	ENSMUST00000184044	miR-7053	Mir7053	0.482584	0.844352	0.990867	0.852134	0.394139	0.999176	NA
ENSMUSG00000104566	ENSMUST00000200408	miR-7227	Mir7227	0.905644	-0.100556	0.730859	-0.137585	0.890568	0.999176	NA
ENSMUSG00000104582	ENSMUST00000199984	miR-380	Mir380	308.032	0.0277092	0.0558755	0.49591	0.619958	0.999176	GO:1990830|cellular response to leukemia inhibitory factor|BP
ENSMUSG00000104618	ENSMUST00000196359	miR-1839	Mir1839	3117.16	0.00546641	0.0466774	0.117111	0.906772	0.999176	GO:0016442|RISC complex|CC
ENSMUSG00000104627	ENSMUST00000197651	miR-3535	Mir3535	267.003	0.120462	0.0726814	1.65739	0.0974399	0.999176	NA
ENSMUSG00000104740	ENSMUST00000196236	miR-6516	Mir6516	23.0257	0.036574	0.148142	0.246885	0.804997	0.999176	NA
ENSMUSG00000104741	ENSMUST00000199405	miR-3087	Mir3087	10.6911	-0.102934	0.217506	-0.473246	0.636037	0.999176	NA
ENSMUSG00000104747	ENSMUST00000196199	miR-292b	Mir292b	0.0460465	0.190648	3.06038	0.0622954	0.950328	0.999176	NA
ENSMUSG00000104755	ENSMUST00000197076	miR-677	Mir677	34.2523	0.0630288	0.136214	0.462718	0.643566	0.999176	NA
ENSMUSG00000104773	ENSMUST00000196051	miR-7657	Mir7657	0.0812018	0.38301	2.63335	0.145446	0.884359	0.999176	NA
ENSMUSG00000104794	ENSMUST00000200096	miR-28c	Mir28c	2.81586	-0.954322	0.396838	-2.40482	0.0161805	0.463686	NA
ENSMUSG00000104854	ENSMUST00000195956	miR-7116	Mir7116	0.115662	-0.386418	2.05944	-0.187633	0.851165	0.999176	NA
ENSMUSG00000104858	ENSMUST00000199494	miR-136	Mir136	3771.66	0.114999	0.0653545	1.75961	0.0784736	0.999176	GO:0040029|regulation of gene expression, epigenetic|BP
ENSMUSG00000104914	ENSMUST00000198082	miR-7061	Mir7061	0.460487	0.687437	1.05129	0.653898	0.513178	0.999176	NA
ENSMUSG00000104926	ENSMUST00000198991	miR-6947	Mir6947	0.687278	-0.0661459	0.923444	-0.0716295	0.942897	0.999176	NA
ENSMUSG00000104958	ENSMUST00000198377	miR-7238	Mir7238	0.414244	0.978057	1.08577	0.900797	0.367697	0.999176	NA
ENSMUSG00000104979	ENSMUST00000198985	miR-6994	Mir6994	5.36365	0.521545	0.31229	1.67007	0.0949064	0.999176	NA
ENSMUSG00000104996	ENSMUST00000198919	miR-6924	Mir6924	0.0716873	0.383009	2.72942	0.140326	0.888402	0.999176	NA
ENSMUSG00000105010	ENSMUST00000198317	miR-219b	Mir219b	3.01166	0.433985	0.414277	1.04757	0.294836	0.999176	NA
ENSMUSG00000105030	ENSMUST00000200573	Gm38671	Gm38671	0.0441053	-0.290245	3.06038	-0.0948394	0.924442	0.999176	NA
ENSMUSG00000105138	ENSMUST00000200252	miR-6964	Mir6964	66.4788	0.183402	0.115903	1.58238	0.113563	0.999176	NA
ENSMUSG00000105165	ENSMUST00000200604	miR-7686	Mir7686	0.0347909	-0.290245	3.06038	-0.0948394	0.924442	0.999176	NA
ENSMUSG00000105167	ENSMUST00000199549	Snord43	Snord43	1578.03	0.234888	0.0608782	3.85833	0.000114166	0.00713039	NA
ENSMUSG00000105178	ENSMUST00000197584	miR-376a	Mir376a	83.3358	-0.150642	0.118239	-1.27404	0.20265	0.999176	GO:0021889|olfactory bulb interneuron differentiation|BP,GO:0071234|cellular response to phenylalanine|BP,GO:0071260|cellular response to mechanical stimulus|BP,GO:0097376|interneuron axon guidance|BP,GO:1990830|cellular response to leukemia inhibitory factor|BP
ENSMUSG00000105196	ENSMUST00000198092	miR-142	Mir142	6220.32	-0.388039	0.0793096	-4.8927	9.94599e-07	9.06893e-05	GO:0036294|cellular response to decreased oxygen levels|BP,GO:0071222|cellular response to lipopolysaccharide|BP,GO:0071391|cellular response to estrogen stimulus|BP,GO:1990830|cellular response to leukemia inhibitory factor|BP
ENSMUSG00000105200	ENSMUST00000198300	miR-378a	Mir378a	271774	-0.00472363	0.0454252	-0.103987	0.91718	0.999176	GO:0007569|cell aging|BP,GO:0045069|regulation of viral genome replication|BP,GO:0060291|long-term synaptic potentiation|BP,GO:0071230|cellular response to amino acid stimulus|BP,GO:0071356|cellular response to tumor necrosis factor|BP
ENSMUSG00000105210	ENSMUST00000200030	miR-3544	Mir3544	0.613401	-0.0287942	0.942871	-0.0305389	0.975637	0.999176	NA
ENSMUSG00000105220	ENSMUST00000200557	miR-497	Mir497	5440.6	-0.141933	0.0829451	-1.71116	0.0870507	0.999176	GO:0007605|sensory perception of sound|BP,GO:0009617|response to bacterium|BP,GO:0070482|response to oxygen levels|BP
ENSMUSG00000105379	ENSMUST00000199973	miR-1191b	Mir1191b	32.2852	-0.0682218	0.122182	-0.558362	0.576597	0.999176	NA
ENSMUSG00000105399	ENSMUST00000198115	miR-1843b	Mir1843b	1240.11	0.0223465	0.037801	0.591161	0.554412	0.999176	NA
ENSMUSG00000105428	ENSMUST00000197755	miR-3068	Mir3068	1134.96	-0.0142969	0.0646067	-0.221292	0.824865	0.999176	GO:0016442|RISC complex|CC
ENSMUSG00000105458	ENSMUST00000199621	miR-3074-2	Mir3074-2	10.3567	-0.18444	0.214478	-0.859948	0.389818	0.999176	NA
ENSMUSG00000105468	ENSMUST00000198998	miR-6906	Mir6906	0.226913	-0.290236	1.288	-0.225339	0.821716	0.999176	NA
ENSMUSG00000105496	ENSMUST00000200215	miR-7004	Mir7004	1.14078	-0.173611	0.646039	-0.268731	0.788136	0.999176	NA
ENSMUSG00000105497	ENSMUST00000196210	miR-191	Mir191	52141.7	0.00045586	0.0289761	0.0157323	0.987448	0.999176	GO:0007569|cell aging|BP,GO:0060291|long-term synaptic potentiation|BP,GO:0071230|cellular response to amino acid stimulus|BP,GO:1990830|cellular response to leukemia inhibitory factor|BP
ENSMUSG00000105524	ENSMUST00000198674	miR-3065	Mir3065	6.05071	-0.115535	0.322738	-0.357983	0.720356	0.999176	NA
ENSMUSG00000105621	ENSMUST00000198652	miR-let7f-1	Mirlet7f-1	384542	0.0699763	0.0471515	1.48408	0.137789	0.999176	GO:0007569|cell aging|BP,GO:0016442|RISC complex|CC,GO:0030509|BMP signaling pathway|BP,GO:0060291|long-term synaptic potentiation|BP,GO:0071230|cellular response to amino acid stimulus|BP
ENSMUSG00000105697	ENSMUST00000197023	miR-7661	Mir7661	3.59499	0.207036	0.375988	0.550644	0.581878	0.999176	NA
ENSMUSG00000105743	ENSMUST00000199259	miR-1949	Mir1949	14.5483	0.0120574	0.184282	0.0654294	0.947832	0.999176	NA
ENSMUSG00000105758	ENSMUST00000196737	miR-let7e	Mirlet7e	35360.9	-0.0106904	0.0443429	-0.241085	0.809489	0.999176	GO:0035195|gene silencing by miRNA|BP,GO:0060218|hematopoietic stem cell differentiation|BP,GO:0060291|long-term synaptic potentiation|BP,GO:0070482|response to oxygen levels|BP,GO:0071391|cellular response to estrogen stimulus|BP,GO:1990830|cellular response to leukemia inhibitory factor|BP
ENSMUSG00000105770	ENSMUST00000196796	miR-664	Mir664	492.263	0.100957	0.06491	1.55534	0.119866	0.999176	NA
ENSMUSG00000105799	ENSMUST00000199077	miR-126b	Mir126b	2.44346	0.466065	0.481576	0.967792	0.333148	0.999176	NA
ENSMUSG00000105814	ENSMUST00000197105	miR-703	Mir703	0.647548	-0.203074	0.846624	-0.239863	0.810437	0.999176	NA
ENSMUSG00000105847	ENSMUST00000200085	miR-7650	Mir7650	0.169928	0.286838	1.64909	0.173938	0.861914	0.999176	NA
ENSMUSG00000105849	ENSMUST00000198153	miR-409	Mir409	942.969	-0.00216504	0.0482533	-0.0448682	0.964212	0.999176	GO:0007605|sensory perception of sound|BP,GO:0071222|cellular response to lipopolysaccharide|BP,GO:0071234|cellular response to phenylalanine|BP,GO:1990830|cellular response to leukemia inhibitory factor|BP
ENSMUSG00000105853	ENSMUST00000195930	miR-376b	Mir376b	1449.27	0.0825997	0.0687112	1.20213	0.229313	0.999176	GO:0071234|cellular response to phenylalanine|BP
ENSMUSG00000105904	ENSMUST00000198479	miR-24-1	Mir24-1	35487.2	0.00825763	0.0387926	0.212866	0.831432	0.999176	GO:0003730|mRNA 3'-UTR binding|MF,GO:0007569|cell aging|BP,GO:0007605|sensory perception of sound|BP,GO:0008284|positive regulation of cell proliferation|BP,GO:0010629|negative regulation of gene expression|BP,GO:0042552|myelination|BP,GO:0045069|regulation of viral genome replication|BP,GO:0045766|positive regulation of angiogenesis|BP,GO:0060291|long-term synaptic potentiation|BP,GO:0061298|ret…
ENSMUSG00000105908	ENSMUST00000195888	miR-6920	Mir6920	0.554562	1.1279	0.917471	1.22936	0.218937	0.999176	NA
ENSMUSG00000105913	ENSMUST00000198528	miR-5121	Mir5121	6.55075	0.119201	0.29151	0.40891	0.682606	0.999176	NA
ENSMUSG00000105932	ENSMUST00000197857	miR-6925	Mir6925	1.72276	-0.73324	0.535067	-1.37037	0.170571	0.999176	NA
ENSMUSG00000105964	ENSMUST00000199860	miR-219c	Mir219c	3.81395	0.142144	0.408339	0.348103	0.727763	0.999176	NA
ENSMUSG00000105972	ENSMUST00000200234	miR-1843a	Mir1843a	1972.52	-0.0131107	0.0406072	-0.322867	0.746796	0.999176	NA
ENSMUSG00000105982	ENSMUST00000198033	miR-6896	Mir6896	0.718223	-0.906528	0.83428	-1.0866	0.277214	0.999176	NA
ENSMUSG00000106074	ENSMUST00000197106	miR-3969	Mir3969	0.389286	0.487005	1.1647	0.418138	0.675846	0.999176	NA
ENSMUSG00000106145	ENSMUST00000197815	miR-7073	Mir7073	2.68691	0.256263	0.424711	0.603382	0.546255	0.999176	NA
ENSMUSG00000106169	ENSMUST00000196776	miR-6948	Mir6948	5.47203	-0.0642285	0.297876	-0.215622	0.829282	0.999176	NA
ENSMUSG00000106183	ENSMUST00000195989	miR-101c	Mir101c	33.8942	0.0707597	0.125287	0.564782	0.572222	0.999176	NA
ENSMUSG00000106193	ENSMUST00000198187	miR-7090	Mir7090	0.199095	-0.00169854	1.43502	-0.00118364	0.999056	0.999176	NA
ENSMUSG00000106199	ENSMUST00000198710	miR-3967	Mir3967	0.0382638	0.190648	3.06038	0.0622954	0.950328	0.999176	NA
ENSMUSG00000106236	ENSMUST00000199248	Gm38670	Gm38670	29.8443	-0.0621136	0.136869	-0.453817	0.649961	0.999176	NA
ENSMUSG00000106264	ENSMUST00000196502	miR-7646	Mir7646	0.740621	0.787085	0.882818	0.89156	0.372629	0.999176	NA
ENSMUSG00000106278	ENSMUST00000199287	miR-3970	Mir3970	8.30057	-0.247635	0.244939	-1.01101	0.312012	0.999176	NA
ENSMUSG00000106302	ENSMUST00000198980	miR-6902	Mir6902	0.669224	-0.0915709	0.832194	-0.110035	0.912381	0.999176	NA
ENSMUSG00000106323	ENSMUST00000196812	miR-7228	Mir7228	0.841221	0.116109	0.777577	0.149322	0.8813	0.999176	NA
ENSMUSG00000106328	ENSMUST00000197760	miR-7118	Mir7118	0.463347	-1.32297	0.925138	-1.43003	0.152709	0.999176	NA
ENSMUSG00000106344	ENSMUST00000197752	miR-1892	Mir1892	0.0446012	0.190648	3.06038	0.0622954	0.950328	0.999176	NA
ENSMUSG00000106347	ENSMUST00000198896	miR-5615-1	Mir5615-1	6.95867	0.329082	0.266397	1.23531	0.216716	0.999176	NA
ENSMUSG00000106348	ENSMUST00000198520	miR-1a-2	Mir1a-2	4.96134e+06	0.0245668	0.0831503	0.295451	0.767649	0.999176	GO:0003007|heart morphogenesis|BP,GO:0003161|cardiac conduction system development|BP,GO:0006417|regulation of translation|BP,GO:0010608|posttranscriptional regulation of gene expression|BP,GO:0010629|negative regulation of gene expression|BP,GO:0016442|RISC complex|CC,GO:0035195|gene silencing by miRNA|BP,GO:0060044|negative regulation of cardiac muscle cell proliferation|BP,GO:0070884|regulatio…
ENSMUSG00000106362	ENSMUST00000197943	Gm47279	Gm47279	0.0390181	-0.290245	3.06038	-0.0948394	0.924442	0.999176	NA
ENSMUSG00000106366	ENSMUST00000198802	miR-3069	Mir3069	7.30705	0.277936	0.290253	0.957567	0.338281	0.999176	NA
ENSMUSG00000106400	ENSMUST00000196334	miR-216c	Mir216c	0.0742073	-0.0978847	2.70236	-0.0362219	0.971105	0.999176	NA
ENSMUSG00000106406	ENSMUST00000198467	miR-7682	Mir7682	2.10736	-0.387653	0.528759	-0.733138	0.463475	0.999176	NA
ENSMUSG00000106409	ENSMUST00000199697	miR-7092	Mir7092	0.979229	0.0304759	0.740789	0.0411398	0.967184	0.999176	NA
ENSMUSG00000106436	ENSMUST00000199525	miR-7015	Mir7015	10.4675	-0.0435675	0.219547	-0.198443	0.842699	0.999176	NA
ENSMUSG00000106463	ENSMUST00000199842	miR-1291	Mir1291	18.1879	0.368346	0.18521	1.9888	0.0467233	0.922146	NA
ENSMUSG00000106465	ENSMUST00000197862	miR-374c	Mir374c	0.517018	0.102499	0.969959	0.105674	0.915841	0.999176	GO:0016442|RISC complex|CC
ENSMUSG00000106471	ENSMUST00000199351	miR-3107	Mir3107	32713.7	0.00134941	0.0816901	0.0165187	0.986821	0.999176	NA
ENSMUSG00000106493	ENSMUST00000199907	miR-9-1	Mir9-1	340.274	-0.321709	0.228765	-1.40628	0.15964	0.999176	GO:0010468|regulation of gene expression|BP,GO:0021889|olfactory bulb interneuron differentiation|BP,GO:0045664|regulation of neuron differentiation|BP,GO:0060291|long-term synaptic potentiation|BP,GO:0071361|cellular response to ethanol|BP,GO:0071475|cellular hyperosmotic salinity response|BP,GO:0097376|interneuron axon guidance|BP,GO:1990830|cellular response to leukemia inhibitory factor|BP
ENSMUSG00000106514	ENSMUST00000199897	miR-6976	Mir6976	5.48901	-0.644955	0.285006	-2.26296	0.0236384	0.607932	NA
ENSMUSG00000106563	ENSMUST00000199512	miR-6962	Mir6962	2.95246	0.136146	0.407917	0.33376	0.73856	0.999176	NA
ENSMUSG00000106580	ENSMUST00000196252	miR-7231	Mir7231	0.682656	0.325694	0.884659	0.368158	0.712756	0.999176	NA
ENSMUSG00000106581	ENSMUST00000200187	miR-7042	Mir7042	5.09588	0.233626	0.362734	0.644068	0.519531	0.999176	NA
ENSMUSG00000106597	ENSMUST00000197026	miR-7021	Mir7021	2.64913	-0.233089	0.420251	-0.554643	0.579139	0.999176	NA
ENSMUSG00000106600	ENSMUST00000198839	miR-6915	Mir6915	0.8489	-0.328249	0.728992	-0.450278	0.65251	0.999176	NA
ENSMUSG00000106653	ENSMUST00000198411	miR-299a	Mir299a	3813.87	0.117226	0.0559986	2.09337	0.0363159	0.781271	NA
ENSMUSG00000118731	ENSMUST00000196073	mmu-miR-30e	mmu-mir-30e	0.0469378	0.190648	3.06038	0.0622954	0.950328	0.999176	NA
ENSMUSG00000118735	ENSMUST00000198203	mmu-miR-3084-1	mmu-mir-3084-1	9.48927	0.0230823	0.230724	0.100043	0.92031	0.999176	NA
ENSMUSG00000118762	ENSMUST00000239816	mmu-miR-466c-1	mmu-mir-466c-1	0.165308	-0.674955	1.66014	-0.406566	0.684327	0.999176	NA
ENSMUSG00000118889	ENSMUST00000093557	mmu-miR-451a	mmu-mir-451a	1009.64	-0.0986584	0.131007	-0.753078	0.451403	0.999176	NA
ENSMUSG00000118979	ENSMUST00001239510	mmu-miR-6546	mmu-mir-6546	0.0386095	0.190648	3.06038	0.0622954	0.950328	0.999176	NA
ENSMUSG00000118991	ENSMUST00000196157	mmu-miR-451a	mmu-mir-451a	0.167389	0.286838	1.65511	0.173305	0.862412	0.999176	NA
ENSMUSG00000119071	ENSMUST00000093560	mmu-miR-465c-1	mmu-mir-465c-1	0.22544	0.190661	1.28963	0.147841	0.882468	0.999176	NA
ENSMUSG00000119111	ENSMUST00000240393	mmu-miR-713	mmu-mir-713	0.042938	0.190648	3.06038	0.0622954	0.950328	0.999176	NA
ENSMUSG00000119114	ENSMUST00000184433	ENSMUSG00000119114	ENSMUSG00000119114	0.152851	-0.674955	1.69197	-0.398916	0.689955	0.999176	NA
ENSMUSG00000119141	ENSMUST00000185129	mmu-miR-6967-1	mmu-mir-6967-1	2.42398	0.24459	0.436745	0.560028	0.57546	0.999176	NA
ENSMUSG00000119195	ENSMUST00000103884	mmu-miR-669p-1	mmu-mir-669p-1	0.60243	-0.00128316	0.88934	-0.00144283	0.998849	0.999176	NA
ENSMUSG00000119223	ENSMUST00000175205	mmu-miR-3070-2	mmu-mir-3070-2	0.538212	1.92566	0.948731	2.02972	0.0423846	0.867587	NA
ENSMUSG00000119229	ENSMUST00000175468	mmu-miR-3070-1	mmu-mir-3070-1	0.43197	1.5586	0.946922	1.64597	0.0997707	0.999176	NA
ENSMUSG00000119232	ENSMUST00000239706	mmu-miR-692-2	mmu-mir-692-2	0.0390176	-0.290245	3.06038	-0.0948394	0.924442	0.999176	NA
ENSMUSG00000119242	ENSMUST00000183491	mmu-miR-7676-1	mmu-mir-7676-1	0.122811	-0.386418	2.02728	-0.190609	0.848832	0.999176	NA
ENSMUSG00000119263	ENSMUST00000184919	mmu-miR-6967-1	mmu-mir-6967-1	2.42398	0.24459	0.436745	0.560028	0.57546	0.999176	NA
ENSMUSG00000119345	ENSMUST00000239972	mmu-miR-6970	mmu-mir-6970	0.51706	-0.787172	0.924811	-0.851171	0.394675	0.999176	NA
ENSMUSG00000119361	ENSMUST00000104751	mmu-miR-871	mmu-mir-871	0.240065	0.19066	1.57175	0.121304	0.90345	0.999176	NA
ENSMUSG00000119436	ENSMUST00000104757	mmu-miR-465c-1	mmu-mir-465c-1	0.22544	0.190661	1.28963	0.147841	0.882468	0.999176	NA
ENSMUSG00000119450	ENSMUST00000103868	mmu-miR-669p-1	mmu-mir-669p-1	0.60243	-0.00128316	0.88934	-0.00144283	0.998849	0.999176	NA
ENSMUSG00000119469	ENSMUST00000240240	mmu-miR-7679	mmu-mir-7679	0.0386095	0.190648	3.06038	0.0622954	0.950328	0.999176	NA
ENSMUSG00000119499	ENSMUST00000239568	mmu-miR-344d-3	mmu-mir-344d-3	0.557947	0.255953	0.916851	0.279166	0.780118	0.999176	NA
ENSMUSG00000119524	ENSMUST00000104662	mmu-miR-465b-1	mmu-mir-465b-1	0.036838	0.190648	3.06038	0.0622954	0.950328	0.999176	NA
ENSMUSG00000119547	ENSMUST00000104763	mmu-miR-743b	mmu-mir-743b	0.122427	0.0944777	2.02894	0.046565	0.96286	0.999176	NA
ENSMUSG00000119558	ENSMUST00000199618	mmu-miR-3084-1	mmu-mir-3084-1	9.48927	0.0230823	0.230724	0.100043	0.92031	0.999176	NA
ENSMUSG00000119566	ENSMUST00000200654	mmu-miR-466c-1	mmu-mir-466c-1	0.165308	-0.674955	1.66014	-0.406566	0.684327	0.999176	NA
ENSMUSG00000119641	ENSMUST00000239666	mmu-miR-344d-2	mmu-mir-344d-2	0.557947	0.255953	0.916851	0.279166	0.780118	0.999176	NA
ENSMUSG00000119708	ENSMUST00000185190	mmu-miR-7649	mmu-mir-7649	0.152851	-0.674955	1.69197	-0.398916	0.689955	0.999176	NA
ENSMUSG00000119752	ENSMUST00000083475	mmu-miR-30e	mmu-mir-30e	96153.2	0.0116704	0.0651428	0.179151	0.857819	0.999176	NA
ENSMUSG00000119785	ENSMUST00000240458	mmu-miR-466c-1	mmu-mir-466c-1	0.165308	-0.674955	1.66014	-0.406566	0.684327	0.999176	NA
ENSMUSG00000119810	ENSMUST00000183523	mmu-miR-7676-1	mmu-mir-7676-1	0.122811	-0.386418	2.02728	-0.190609	0.848832	0.999176	NA
ENSMUSG00000119887	ENSMUST00000103940	mmu-miR-465b-1	mmu-mir-465b-1	0.036838	0.190648	3.06038	0.0622954	0.950328	0.999176	NA
ENSMUSG00002074850	ENSMUST00020182321	ENSMUSG00002074850	ENSMUSG00002074850	0.0805656	-0.578778	2.63929	-0.219293	0.826422	0.999176	NA
ENSMUSG00002074851	ENSMUST00020182523	ENSMUSG00002074851	ENSMUSG00002074851	0.372047	-1.15677	1.14352	-1.01159	0.311734	0.999176	NA
ENSMUSG00002074858	ENSMUST00020182291	ENSMUSG00002074858	ENSMUSG00002074858	0.0390181	-0.290245	3.06038	-0.0948394	0.924442	0.999176	NA
ENSMUSG00002074878	ENSMUST00020183334	ENSMUSG00002074878	ENSMUSG00002074878	0.0390176	-0.290245	3.06038	-0.0948394	0.924442	0.999176	NA
ENSMUSG00002074901	ENSMUST00020183014	ENSMUSG00002074901	ENSMUSG00002074901	3.32719	-0.19045	0.411747	-0.462541	0.643693	0.999176	NA
ENSMUSG00002074917	ENSMUST00020181824	ENSMUSG00002074917	ENSMUSG00002074917	0.0359587	0.190648	3.06038	0.0622954	0.950328	0.999176	NA
ENSMUSG00002074933	ENSMUST00020182153	ENSMUSG00002074933	ENSMUSG00002074933	20.4241	0.092246	0.171974	0.536396	0.591685	0.999176	NA
ENSMUSG00002074947	ENSMUST00020183780	ENSMUSG00002074947	ENSMUSG00002074947	0.635735	-0.575938	0.918163	-0.627272	0.530481	0.999176	NA
ENSMUSG00002075000	ENSMUST00020183101	ENSMUSG00002075000	ENSMUSG00002075000	331.98	0.0554801	0.0858454	0.646279	0.518099	0.999176	NA
ENSMUSG00002075001	ENSMUST00020182334	ENSMUSG00002075001	ENSMUSG00002075001	0.0749615	-0.578778	2.6945	-0.2148	0.829923	0.999176	NA
ENSMUSG00002075045	ENSMUST00020182383	ENSMUSG00002075045	ENSMUSG00002075045	0.073867	-0.0978847	2.70594	-0.036174	0.971144	0.999176	NA
ENSMUSG00002075048	ENSMUST00020182248	ENSMUSG00002075048	ENSMUSG00002075048	0.0386095	0.190648	3.06038	0.0622954	0.950328	0.999176	NA
ENSMUSG00002075075	ENSMUST00020182063	ENSMUSG00002075075	ENSMUSG00002075075	0.0800485	0.383009	2.64417	0.144851	0.884829	0.999176	NA
ENSMUSG00002075117	ENSMUST00020183332	ENSMUSG00002075117	ENSMUSG00002075117	0.0390176	-0.290245	3.06038	-0.0948394	0.924442	0.999176	NA
ENSMUSG00002075123	ENSMUST00020182997	ENSMUSG00002075123	ENSMUSG00002075123	4.50928	0.261962	0.318427	0.822676	0.410692	0.999176	NA
ENSMUSG00002075136	ENSMUST00020182368	ENSMUSG00002075136	ENSMUSG00002075136	18.9953	0.0196973	0.163278	0.120637	0.903979	0.999176	NA
ENSMUSG00002075143	ENSMUST00020182845	ENSMUSG00002075143	ENSMUSG00002075143	0.0777081	0.383009	2.66677	0.143623	0.885798	0.999176	NA
ENSMUSG00002075180	ENSMUST00020182582	ENSMUSG00002075180	ENSMUSG00002075180	0.88464	0.241938	0.874836	0.276552	0.782124	0.999176	NA
ENSMUSG00002075182	ENSMUST00020183745	ENSMUSG00002075182	ENSMUSG00002075182	0.0382638	0.190648	3.06038	0.0622954	0.950328	0.999176	NA
ENSMUSG00002075188	ENSMUST00020182542	ENSMUSG00002075188	ENSMUSG00002075188	319.681	-0.114032	0.239113	-0.476898	0.633435	0.999176	NA
ENSMUSG00002075231	ENSMUST00020183411	ENSMUSG00002075231	ENSMUSG00002075231	0.460799	-0.0870798	1.00682	-0.0864899	0.931077	0.999176	NA
ENSMUSG00002075257	ENSMUST00020181850	ENSMUSG00002075257	ENSMUSG00002075257	0.199105	0.479198	1.435	0.333935	0.738428	0.999176	NA
ENSMUSG00002075368	ENSMUST00020182939	ENSMUSG00002075368	ENSMUSG00002075368	2.34185	-0.246337	0.426699	-0.577309	0.563731	0.999176	NA
ENSMUSG00002075378	ENSMUST00020181740	ENSMUSG00002075378	ENSMUSG00002075378	0.0724232	0.383005	3.06038	0.12515	0.900405	0.999176	NA
ENSMUSG00002075410	ENSMUST00020182042	ENSMUSG00002075410	ENSMUSG00002075410	0.0814087	-0.0978842	2.63144	-0.037198	0.970327	0.999176	NA
ENSMUSG00002075428	ENSMUST00020183118	mmu-let-7f-1	mmu-let-7f-1	0.0707344	-0.578778	2.73999	-0.211234	0.832705	0.999176	NA
ENSMUSG00002075439	ENSMUST00020182948	ENSMUSG00002075439	ENSMUSG00002075439	0.407711	1.42017	0.986616	1.43943	0.150028	0.999176	NA
ENSMUSG00002075454	ENSMUST00020183506	ENSMUSG00002075454	ENSMUSG00002075454	143.844	-0.0998685	0.0756328	-1.32044	0.186689	0.999176	NA
ENSMUSG00002075463	ENSMUST00020182699	ENSMUSG00002075463	ENSMUSG00002075463	2.7866	-0.172398	0.394906	-0.436553	0.662436	0.999176	NA
ENSMUSG00002075486	ENSMUST00020183150	ENSMUSG00002075486	ENSMUSG00002075486	0.0360392	0.190648	3.06038	0.0622954	0.950328	0.999176	NA
ENSMUSG00002075501	ENSMUST00020182864	ENSMUSG00002075501	ENSMUSG00002075501	64.2263	-0.0914939	0.212504	-0.430552	0.666794	0.999176	NA
ENSMUSG00002075520	ENSMUST00020182056	ENSMUSG00002075520	ENSMUSG00002075520	0.643343	-0.193276	0.862669	-0.224044	0.822723	0.999176	NA
ENSMUSG00002075524	ENSMUST00020182009	ENSMUSG00002075524	ENSMUSG00002075524	322.411	-0.121755	0.237814	-0.511973	0.60867	0.999176	NA
ENSMUSG00002075528	ENSMUST00020181814	ENSMUSG00002075528	ENSMUSG00002075528	0.0715773	0.383009	2.73063	0.140264	0.888451	0.999176	NA
ENSMUSG00002075541	ENSMUST00020182166	ENSMUSG00002075541	ENSMUSG00002075541	0.167588	-0.194058	1.65463	-0.117282	0.906637	0.999176	NA
ENSMUSG00002075551	ENSMUST00020182858	ENSMUSG00002075551	ENSMUSG00002075551	260.463	-0.100235	0.240971	-0.415964	0.677436	0.999176	NA
ENSMUSG00002075592	ENSMUST00020183300	ENSMUSG00002075592	ENSMUSG00002075592	1.07917	-0.268406	0.627833	-0.427512	0.669007	0.999176	NA
ENSMUSG00002075621	ENSMUST00020183799	ENSMUSG00002075621	ENSMUSG00002075621	0.437332	-0.295229	1.00429	-0.293968	0.768782	0.999176	NA
ENSMUSG00002075625	ENSMUST00020181981	ENSMUSG00002075625	ENSMUSG00002075625	16.7097	-0.0112743	0.167251	-0.0674094	0.946256	0.999176	NA
ENSMUSG00002075653	ENSMUST00020182669	ENSMUSG00002075653	ENSMUSG00002075653	0.0781162	-0.0978844	2.66276	-0.0367605	0.970676	0.999176	NA
ENSMUSG00002075676	ENSMUST00020182202	ENSMUSG00002075676	ENSMUSG00002075676	324.537	0.0604048	0.085795	0.70406	0.481396	0.999176	NA
ENSMUSG00002075679	ENSMUST00020183001	ENSMUSG00002075679	ENSMUSG00002075679	0.0348493	0.190648	3.06038	0.0622954	0.950328	0.999176	NA
ENSMUSG00002075686	ENSMUST00020182066	ENSMUSG00002075686	ENSMUSG00002075686	5.26989	0.341512	0.305183	1.11904	0.263123	0.999176	NA
ENSMUSG00002075690	ENSMUST00020182400	ENSMUSG00002075690	ENSMUSG00002075690	0.18678	0.479198	1.45573	0.32918	0.742019	0.999176	NA
ENSMUSG00002075710	ENSMUST00020183634	ENSMUSG00002075710	ENSMUSG00002075710	0.0439292	-0.290245	3.06038	-0.0948394	0.924442	0.999176	NA
ENSMUSG00002075741	ENSMUST00020183145	ENSMUSG00002075741	ENSMUSG00002075741	0.042938	0.190648	3.06038	0.0622954	0.950328	0.999176	NA
ENSMUSG00002075758	ENSMUST00020182199	ENSMUSG00002075758	ENSMUSG00002075758	0.154794	-0.194058	1.6868	-0.115046	0.908409	0.999176	NA
ENSMUSG00002075764	ENSMUST00020183512	ENSMUSG00002075764	ENSMUSG00002075764	7.89488	-0.13775	0.248419	-0.554505	0.579233	0.999176	NA
ENSMUSG00002075787	ENSMUST00020183286	ENSMUSG00002075787	ENSMUSG00002075787	0.490036	0.870457	1.03293	0.84271	0.39939	0.999176	NA
ENSMUSG00002075812	ENSMUST00020182926	ENSMUSG00002075812	ENSMUSG00002075812	0.121468	0.0944777	2.03313	0.046469	0.962936	0.999176	NA
ENSMUSG00002075835	ENSMUST00020183540	ENSMUSG00002075835	ENSMUSG00002075835	0.0390986	0.190648	3.06038	0.0622954	0.950328	0.999176	NA
ENSMUSG00002075890	ENSMUST00020181760	ENSMUSG00002075890	ENSMUSG00002075890	0.0359435	-0.290245	3.06038	-0.0948394	0.924442	0.999176	NA
ENSMUSG00002075899	ENSMUST00020182666	ENSMUSG00002075899	ENSMUSG00002075899	0.163804	-0.674955	1.66382	-0.405666	0.684988	0.999176	NA
ENSMUSG00002075913	ENSMUST00020182984	ENSMUSG00002075913	ENSMUSG00002075913	0.0768551	-0.578778	2.67524	-0.216346	0.828718	0.999176	NA
ENSMUSG00002075940	ENSMUST00020183142	ENSMUSG00002075940	ENSMUSG00002075940	0.126956	-0.386418	2.00971	-0.192275	0.847527	0.999176	NA
ENSMUSG00002075976	ENSMUST00020183252	ENSMUSG00002075976	ENSMUSG00002075976	0.557947	0.255953	0.916851	0.279166	0.780118	0.999176	NA
ENSMUSG00002075983	ENSMUST00020182743	ENSMUSG00002075983	ENSMUSG00002075983	22.9378	0.0423691	0.14572	0.290757	0.771237	0.999176	NA
ENSMUSG00002076008	ENSMUST00020182549	ENSMUSG00002076008	ENSMUSG00002076008	0.262862	0.863917	1.40269	0.615898	0.537962	0.999176	NA
ENSMUSG00002076034	ENSMUST00020182909	ENSMUSG00002076034	ENSMUSG00002076034	0.367782	-0.689709	1.03818	-0.664345	0.50647	0.999176	NA
ENSMUSG00002076075	ENSMUST00020183131	ENSMUSG00002076075	ENSMUSG00002076075	0.167588	-0.194058	1.65463	-0.117282	0.906637	0.999176	NA
ENSMUSG00002076089	ENSMUST00020182316	ENSMUSG00002076089	ENSMUSG00002076089	0.110687	0.57537	2.43522	0.23627	0.813223	0.999176	NA
ENSMUSG00002076099	ENSMUST00020182203	ENSMUSG00002076099	ENSMUSG00002076099	0.0446012	0.190648	3.06038	0.0622954	0.950328	0.999176	NA
ENSMUSG00002076138	ENSMUST00020182375	ENSMUSG00002076138	ENSMUSG00002076138	124.651	-0.074482	0.081854	-0.909937	0.362856	0.999176	NA
ENSMUSG00002076170	ENSMUST00020183045	ENSMUSG00002076170	ENSMUSG00002076170	0.0382638	0.190648	3.06038	0.0622954	0.950328	0.999176	NA
ENSMUSG00002076173	ENSMUST00020183322	ENSMUSG00002076173	ENSMUSG00002076173	381.111	-0.119693	0.240727	-0.497214	0.619038	0.999176	NA
ENSMUSG00002076190	ENSMUST00020183529	ENSMUSG00002076190	ENSMUSG00002076190	0.350932	0.286841	1.0487	0.273521	0.784453	0.999176	NA
ENSMUSG00002076224	ENSMUST00020183734	ENSMUSG00002076224	ENSMUSG00002076224	5.90548	0.299692	0.300773	0.996405	0.319054	0.999176	NA
ENSMUSG00002076296	ENSMUST00020183015	ENSMUSG00002076296	ENSMUSG00002076296	0.0360392	0.190648	3.06038	0.0622954	0.950328	0.999176	NA
ENSMUSG00002076299	ENSMUST00020182921	ENSMUSG00002076299	ENSMUSG00002076299	0.0347909	-0.290245	3.06038	-0.0948394	0.924442	0.999176	NA
ENSMUSG00002076324	ENSMUST00020181953	ENSMUSG00002076324	ENSMUSG00002076324	0.557947	0.255953	0.916851	0.279166	0.780118	0.999176	NA
ENSMUSG00002076344	ENSMUST00020183643	ENSMUSG00002076344	ENSMUSG00002076344	0.0441053	-0.290245	3.06038	-0.0948394	0.924442	0.999176	NA
ENSMUSG00002076346	ENSMUST00020183103	ENSMUSG00002076346	ENSMUSG00002076346	51.2311	0.0875552	0.102266	0.856151	0.391914	0.999176	NA
ENSMUSG00002076377	ENSMUST00020182363	ENSMUSG00002076377	ENSMUSG00002076377	0.471444	-0.563632	1.08656	-0.518732	0.603948	0.999176	NA
ENSMUSG00002076385	ENSMUST00020183766	ENSMUSG00002076385	ENSMUSG00002076385	0.126956	-0.386418	2.00971	-0.192275	0.847527	0.999176	NA
ENSMUSG00002076406	ENSMUST00020182438	ENSMUSG00002076406	ENSMUSG00002076406	0.0441053	-0.290245	3.06038	-0.0948394	0.924442	0.999176	NA
ENSMUSG00002076451	ENSMUST00020183515	ENSMUSG00002076451	ENSMUSG00002076451	22.9378	0.0423691	0.14572	0.290757	0.771237	0.999176	NA
ENSMUSG00002076463	ENSMUST00020183590	ENSMUSG00002076463	ENSMUSG00002076463	0.0795895	-0.0978843	2.64853	-0.036958	0.970518	0.999176	NA
ENSMUSG00002076479	ENSMUST00020182936	ENSMUSG00002076479	ENSMUSG00002076479	0.303482	0.094482	1.17193	0.0806209	0.935743	0.999176	NA
ENSMUSG00002076480	ENSMUST00020182141	ENSMUSG00002076480	ENSMUSG00002076480	0.0427992	-0.290245	3.06038	-0.0948394	0.924442	0.999176	NA
ENSMUSG00002076487	ENSMUST00020183433	ENSMUSG00002076487	ENSMUSG00002076487	0.0356186	0.190648	3.06038	0.0622954	0.950328	0.999176	NA
ENSMUSG00002076518	ENSMUST00020183661	ENSMUSG00002076518	ENSMUSG00002076518	0.0718869	-0.578779	3.06038	-0.18912	0.849999	0.999176	NA
ENSMUSG00002076530	ENSMUST00020181785	ENSMUSG00002076530	ENSMUSG00002076530	0.0457747	-0.290245	3.06038	-0.0948394	0.924442	0.999176	NA
ENSMUSG00002076576	ENSMUST00020182084	ENSMUSG00002076576	ENSMUSG00002076576	3.62174	-0.110638	0.349252	-0.316786	0.751406	0.999176	NA
ENSMUSG00002076585	ENSMUST00020183098	ENSMUSG00002076585	ENSMUSG00002076585	0.0360392	0.190648	3.06038	0.0622954	0.950328	0.999176	NA
ENSMUSG00002076614	ENSMUST00020183570	ENSMUSG00002076614	ENSMUSG00002076614	0.903421	0.047304	0.717215	0.0659552	0.947414	0.999176	NA
ENSMUSG00002076638	ENSMUST00020182160	ENSMUSG00002076638	ENSMUSG00002076638	2.92035	-0.237942	0.407268	-0.584239	0.55906	0.999176	NA
ENSMUSG00002076655	ENSMUST00020183740	ENSMUSG00002076655	ENSMUSG00002076655	124.244	-0.0656785	0.0826281	-0.794869	0.42669	0.999176	NA
ENSMUSG00002076658	ENSMUST00020183340	ENSMUSG00002076658	ENSMUSG00002076658	0.27252	0.38302	1.39217	0.275125	0.783221	0.999176	NA
ENSMUSG00002076664	ENSMUST00020182918	ENSMUSG00002076664	ENSMUSG00002076664	0.277506	-0.578775	1.26231	-0.458503	0.646591	0.999176	NA
ENSMUSG00002076697	ENSMUST00020181968	ENSMUSG00002076697	ENSMUSG00002076697	0.073867	-0.0978847	2.70594	-0.036174	0.971144	0.999176	NA
ENSMUSG00002076716	ENSMUST00020181911	ENSMUSG00002076716	ENSMUSG00002076716	3.44915	0.664533	0.391855	1.69586	0.0899117	0.999176	NA
ENSMUSG00002076727	ENSMUST00020181859	ENSMUSG00002076727	ENSMUSG00002076727	0.0390176	-0.290245	3.06038	-0.0948394	0.924442	0.999176	NA
ENSMUSG00002076740	ENSMUST00020183323	ENSMUSG00002076740	ENSMUSG00002076740	0.0440093	0.190648	3.06038	0.0622954	0.950328	0.999176	NA
ENSMUSG00002076759	ENSMUST00020182834	ENSMUSG00002076759	ENSMUSG00002076759	0.126956	-0.386418	2.00971	-0.192275	0.847527	0.999176	NA
ENSMUSG00002076817	ENSMUST00020183230	ENSMUSG00002076817	ENSMUSG00002076817	8.71715	0.0993173	0.279102	0.355846	0.721956	0.999176	NA
ENSMUSG00002076856	ENSMUST00020183457	ENSMUSG00002076856	ENSMUSG00002076856	0.684085	0.0775578	1.00791	0.0769488	0.938664	0.999176	NA
ENSMUSG00002076879	ENSMUST00020181718	ENSMUSG00002076879	ENSMUSG00002076879	0.407711	1.42017	0.986616	1.43943	0.150028	0.999176	NA
ENSMUSG00002076916	ENSMUST00020182049	ENSMUSG00002076916	ENSMUSG00002076916	0.928798	0.348593	0.79116	0.44061	0.659495	0.999176	NA
ENSMUSG00002076920	ENSMUST00020183589	ENSMUSG00002076920	ENSMUSG00002076920	0.110079	0.0944774	2.0864	0.0452824	0.963882	0.999176	NA
ENSMUSG00002076923	ENSMUST00020182266	ENSMUSG00002076923	ENSMUSG00002076923	1.02051	-0.36552	0.807364	-0.452733	0.650741	0.999176	NA
ENSMUSG00002076932	ENSMUST00020183229	ENSMUSG00002076932	ENSMUSG00002076932	0.44988	0.79551	1.00101	0.794706	0.426784	0.999176	NA
ENSMUSG00002076940	ENSMUST00020182794	ENSMUSG00002076940	ENSMUSG00002076940	78.8169	-0.138352	0.240829	-0.574482	0.565641	0.999176	NA
ENSMUSG00002076967	ENSMUST00020182038	ENSMUSG00002076967	ENSMUSG00002076967	0.073867	-0.0978847	2.70594	-0.036174	0.971144	0.999176	NA
ENSMUSG00002076984	ENSMUST00020182653	ENSMUSG00002076984	ENSMUSG00002076984	0.0360392	0.190648	3.06038	0.0622954	0.950328	0.999176	NA

## Sheet: cisplatin vs. HET
gene-cisplatin-HET_DESeq2
GeneID	TranscriptID	GeneName	GeneName raw	baseMean	log2FoldChange	lfcSE	stat	pvalue	padj	GO_info
ENSMUSG00000065394	ENSMUST00000083460	miR-25	Mir25	23203	0.0220306	0.0308462	0.714208	0.475098	0.99901	GO:0001701|in utero embryonic development|BP,GO:0002903|negative regulation of B cell apoptotic process|BP,GO:0007569|cell aging|BP,GO:0007605|sensory perception of sound|BP,GO:0043066|negative regulation of apoptotic process|BP,GO:0060291|long-term synaptic potentiation|BP,GO:0060395|SMAD protein signal transduction|BP,GO:0071241|cellular response to inorganic substance|BP,GO:1904322|cellular re…
ENSMUSG00000065395	ENSMUST00000083461	miR-193a	Mir193a	601.881	0.103653	0.0558931	1.8545	0.0636681	0.986856	GO:0046661|male sex differentiation|BP,GO:0071222|cellular response to lipopolysaccharide|BP,GO:0071230|cellular response to amino acid stimulus|BP
ENSMUSG00000065396	ENSMUST00000083462	miR-99b	Mir99b	12615.1	0.034906	0.0511151	0.682889	0.494677	0.99901	GO:0007605|sensory perception of sound|BP
ENSMUSG00000065397	ENSMUST00000083463	miR-155	Mir155	7593.89	-0.000944642	0.0379935	-0.0248632	0.980164	0.99901	GO:0002437|inflammatory response to antigenic stimulus|BP,GO:0010629|negative regulation of gene expression|BP,GO:0030307|positive regulation of cell growth|BP,GO:0035195|gene silencing by miRNA|BP,GO:0060218|hematopoietic stem cell differentiation|BP,GO:0070482|response to oxygen levels|BP,GO:0071222|cellular response to lipopolysaccharide|BP,GO:0071230|cellular response to amino acid stimulus|B…
ENSMUSG00000065398	ENSMUST00000083464	miR-188	Mir188	28.9926	-0.234368	0.130096	-1.8015	0.071624	0.99901	GO:0007569|cell aging|BP,GO:0010468|regulation of gene expression|BP,GO:0045598|regulation of fat cell differentiation|BP,GO:0045667|regulation of osteoblast differentiation|BP,GO:0048539|bone marrow development|BP
ENSMUSG00000065399	ENSMUST00000083465	miR-133a-1	Mir133a-1	1.36415e+06	-0.00321729	0.0402813	-0.0798705	0.93634	0.99901	GO:0009617|response to bacterium|BP,GO:0010628|positive regulation of gene expression|BP,GO:0010629|negative regulation of gene expression|BP,GO:0035195|gene silencing by miRNA|BP,GO:0045668|negative regulation of osteoblast differentiation|BP,GO:0060043|regulation of cardiac muscle cell proliferation|BP,GO:0070482|response to oxygen levels|BP,GO:1990830|cellular response to leukemia inhibitory f…
ENSMUSG00000065400	ENSMUST00000083466	miR-200a	Mir200a	18.8376	0.235293	0.20019	1.17535	0.239855	0.99901	GO:0007605|sensory perception of sound|BP,GO:0016055|Wnt signaling pathway|BP,GO:0021889|olfactory bulb interneuron differentiation|BP,GO:0035195|gene silencing by miRNA|BP,GO:0061178|regulation of insulin secretion involved in cellular response to glucose stimulus|BP,GO:0071333|cellular response to glucose stimulus|BP,GO:0071361|cellular response to ethanol|BP,GO:0097376|interneuron axon guidanc…
ENSMUSG00000065401	ENSMUST00000083467	miR-144	Mir144	633.326	-0.105491	0.0914389	-1.15368	0.248633	0.99901	GO:0009617|response to bacterium|BP,GO:0016442|RISC complex|CC,GO:0046661|male sex differentiation|BP
ENSMUSG00000065402	ENSMUST00000083468	miR-122	Mir122	54.2877	0.844638	0.345853	2.44219	0.0145985	0.763675	GO:0009617|response to bacterium|BP,GO:0010468|regulation of gene expression|BP,GO:0016442|RISC complex|CC,GO:0030218|erythrocyte differentiation|BP,GO:0030509|BMP signaling pathway|BP,GO:0060586|multicellular organismal iron ion homeostasis|BP,GO:0071230|cellular response to amino acid stimulus|BP
ENSMUSG00000065403	ENSMUST00000083469	miR-18	Mir18	42.4582	-0.205253	0.125427	-1.63643	0.10175	0.99901	GO:0001701|in utero embryonic development|BP,GO:0001783|B cell apoptotic process|BP,GO:0002329|pre-B cell differentiation|BP,GO:0009617|response to bacterium|BP,GO:0010628|positive regulation of gene expression|BP,GO:0010629|negative regulation of gene expression|BP,GO:0021522|spinal cord motor neuron differentiation|BP,GO:0030324|lung development|BP,GO:0030424|axon|CC,GO:0043066|negative regulat…
ENSMUSG00000065404	ENSMUST00000083470	miR-201	Mir201	6.39187	0.0310001	0.256121	0.121037	0.903662	0.99901	NA
ENSMUSG00000065405	ENSMUST00000083471	miR-30a	Mir30a	265160	0.0406798	0.0444995	0.914162	0.360632	0.99901	GO:0007569|cell aging|BP,GO:0009617|response to bacterium|BP,GO:0016442|RISC complex|CC,GO:0035195|gene silencing by miRNA|BP,GO:0035622|intrahepatic bile duct development|BP,GO:0042552|myelination|BP,GO:0060291|long-term synaptic potentiation|BP,GO:0061009|common bile duct development|BP,GO:0071230|cellular response to amino acid stimulus|BP,GO:0071241|cellular response to inorganic substance|BP…
ENSMUSG00000065406	ENSMUST00000083472	miR-let7i	Mirlet7i	255245	0.0673465	0.0331032	2.03444	0.0419069	0.955782	GO:0007569|cell aging|BP,GO:0009617|response to bacterium|BP,GO:0016442|RISC complex|CC,GO:0060291|long-term synaptic potentiation|BP,GO:0071230|cellular response to amino acid stimulus|BP,GO:1990830|cellular response to leukemia inhibitory factor|BP
ENSMUSG00000065407	ENSMUST00000083473	miR-135a-1	Mir135a-1	114.088	-0.104906	0.0886075	-1.18394	0.236437	0.99901	GO:0010629|negative regulation of gene expression|BP,GO:0045668|negative regulation of osteoblast differentiation|BP,GO:0046660|female sex differentiation|BP,GO:1990830|cellular response to leukemia inhibitory factor|BP
ENSMUSG00000065408	ENSMUST00000083474	miR-31	Mir31	34.739	-0.319518	0.278819	-1.14597	0.251809	0.99901	GO:0007569|cell aging|BP,GO:0007605|sensory perception of sound|BP,GO:0036294|cellular response to decreased oxygen levels|BP,GO:0071230|cellular response to amino acid stimulus|BP,GO:0071241|cellular response to inorganic substance|BP,GO:1904322|cellular response to forskolin|BP
ENSMUSG00000065410	ENSMUST00000083476	miR-298	Mir298	93.5441	0.0324012	0.0768742	0.421484	0.673402	0.99901	GO:0007605|sensory perception of sound|BP,GO:0016442|RISC complex|CC,GO:1990830|cellular response to leukemia inhibitory factor|BP
ENSMUSG00000065411	ENSMUST00000083477	miR-195a	Mir195a	24393	-0.00880094	0.035928	-0.244961	0.806487	0.99901	GO:0007605|sensory perception of sound|BP,GO:0016055|Wnt signaling pathway|BP,GO:0016442|RISC complex|CC,GO:0042552|myelination|BP,GO:0060291|long-term synaptic potentiation|BP,GO:0070062|extracellular exosome|CC,GO:0071391|cellular response to estrogen stimulus|BP
ENSMUSG00000065412	ENSMUST00000083478	miR-29b-2	Mir29b-2	8094.83	-0.0280816	0.083004	-0.338316	0.735125	0.99901	GO:0007605|sensory perception of sound|BP,GO:0010629|negative regulation of gene expression|BP,GO:0048771|tissue remodeling|BP,GO:0060291|long-term synaptic potentiation|BP,GO:0071222|cellular response to lipopolysaccharide|BP,GO:0071475|cellular hyperosmotic salinity response|BP,GO:1990830|cellular response to leukemia inhibitory factor|BP
ENSMUSG00000065414	ENSMUST00000083480	miR-138-1	Mir138-1	180.108	-0.152756	0.164294	-0.929772	0.352489	0.99901	GO:0042552|myelination|BP,GO:0046660|female sex differentiation|BP,GO:0060291|long-term synaptic potentiation|BP,GO:0071363|cellular response to growth factor stimulus|BP
ENSMUSG00000065415	ENSMUST00000083481	miR-217	Mir217	1.04678	-0.311748	0.644248	-0.483894	0.628461	0.99901	GO:0010629|negative regulation of gene expression|BP,GO:0045668|negative regulation of osteoblast differentiation|BP,GO:0071222|cellular response to lipopolysaccharide|BP,GO:0071230|cellular response to amino acid stimulus|BP,GO:1990830|cellular response to leukemia inhibitory factor|BP
ENSMUSG00000065416	ENSMUST00000083482	miR-19a	Mir19a	96.0098	-0.476841	0.131499	-3.62621	0.000287612	0.0588454	GO:0001701|in utero embryonic development|BP,GO:0001783|B cell apoptotic process|BP,GO:0002329|pre-B cell differentiation|BP,GO:0021522|spinal cord motor neuron differentiation|BP,GO:0030324|lung development|BP,GO:0060291|long-term synaptic potentiation|BP,GO:0060412|ventricular septum morphogenesis|BP
ENSMUSG00000065417	ENSMUST00000083483	miR-340	Mir340	2594.6	-0.00353597	0.0519847	-0.0680194	0.94577	0.99901	GO:1990830|cellular response to leukemia inhibitory factor|BP
ENSMUSG00000065418	ENSMUST00000083484	miR-322	Mir322	20387.8	-0.00802104	0.0456919	-0.175546	0.86065	0.99901	GO:0005634|nucleus|CC,GO:0007605|sensory perception of sound|BP,GO:0016442|RISC complex|CC,GO:0071241|cellular response to inorganic substance|BP,GO:1904322|cellular response to forskolin|BP,GO:1990830|cellular response to leukemia inhibitory factor|BP
ENSMUSG00000065421	ENSMUST00000083487	miR-let7a-1	Mirlet7a-1	273843	0.061957	0.0323099	1.91759	0.0551635	0.983391	GO:0005515|protein binding|MF,GO:0005737|cytoplasm|CC,GO:0007566|embryo implantation|BP,GO:0007605|sensory perception of sound|BP,GO:0009617|response to bacterium|BP,GO:0010628|positive regulation of gene expression|BP,GO:0010629|negative regulation of gene expression|BP,GO:0016442|RISC complex|CC,GO:0030509|BMP signaling pathway|BP,GO:0035195|gene silencing by miRNA|BP,GO:0071230|cellular respon…
ENSMUSG00000065422	ENSMUST00000083488	miR-221	Mir221	2948.65	0.0451474	0.0373048	1.21023	0.22619	0.99901	GO:0007605|sensory perception of sound|BP,GO:0016055|Wnt signaling pathway|BP,GO:0016442|RISC complex|CC,GO:0035195|gene silencing by miRNA|BP,GO:0036294|cellular response to decreased oxygen levels|BP,GO:0045202|synapse|CC,GO:0060291|long-term synaptic potentiation|BP,GO:0070482|response to oxygen levels|BP,GO:0071230|cellular response to amino acid stimulus|BP,GO:0071241|cellular response to in…
ENSMUSG00000065423	ENSMUST00000083489	miR-181a-2	Mir181a-2	7125.42	0.10335	0.0555031	1.86205	0.062596	0.986856	GO:0007605|sensory perception of sound|BP,GO:0060291|long-term synaptic potentiation|BP,GO:0071222|cellular response to lipopolysaccharide|BP,GO:1990830|cellular response to leukemia inhibitory factor|BP
ENSMUSG00000065424	ENSMUST00000083490	miR-9-2	Mir9-2	279.657	-0.0705374	0.147915	-0.476879	0.633449	0.99901	GO:0010468|regulation of gene expression|BP,GO:0021889|olfactory bulb interneuron differentiation|BP,GO:0045664|regulation of neuron differentiation|BP,GO:0060291|long-term synaptic potentiation|BP,GO:0071361|cellular response to ethanol|BP,GO:0071475|cellular hyperosmotic salinity response|BP,GO:0097376|interneuron axon guidance|BP,GO:1990830|cellular response to leukemia inhibitory factor|BP
ENSMUSG00000065425	ENSMUST00000083491	miR-325	Mir325	0.875203	0.329105	0.66962	0.491481	0.623086	0.99901	GO:1990830|cellular response to leukemia inhibitory factor|BP
ENSMUSG00000065426	ENSMUST00000083492	miR-134	Mir134	323.717	-0.0223813	0.0574762	-0.389402	0.696979	0.99901	GO:0007569|cell aging|BP,GO:0010629|negative regulation of gene expression|BP,GO:0014069|postsynaptic density|CC,GO:0060291|long-term synaptic potentiation|BP,GO:0071230|cellular response to amino acid stimulus|BP
ENSMUSG00000065427	ENSMUST00000083493	miR-429	Mir429	5.01762	-0.0480335	0.324193	-0.148163	0.882214	0.99901	GO:0007605|sensory perception of sound|BP,GO:0021889|olfactory bulb interneuron differentiation|BP,GO:0071230|cellular response to amino acid stimulus|BP
ENSMUSG00000065428	ENSMUST00000083494	miR-382	Mir382	4918.93	-0.00975653	0.0384329	-0.253859	0.799605	0.99901	GO:0060291|long-term synaptic potentiation|BP,GO:0060395|SMAD protein signal transduction|BP,GO:0071230|cellular response to amino acid stimulus|BP,GO:0071234|cellular response to phenylalanine|BP,GO:1990830|cellular response to leukemia inhibitory factor|BP
ENSMUSG00000065429	ENSMUST00000083495	miR-345	Mir345	2643.89	-0.0135821	0.0375281	-0.361917	0.717414	0.99901	GO:0007605|sensory perception of sound|BP,GO:0009617|response to bacterium|BP,GO:0016442|RISC complex|CC,GO:0060291|long-term synaptic potentiation|BP,GO:0071222|cellular response to lipopolysaccharide|BP,GO:1990830|cellular response to leukemia inhibitory factor|BP
ENSMUSG00000065430	ENSMUST00000083496	miR-26a-2	Mir26a-2	248757	0.0420147	0.029196	1.43906	0.150134	0.99901	GO:0001933|negative regulation of protein phosphorylation|BP,GO:0007566|embryo implantation|BP,GO:0009611|response to wounding|BP,GO:0009617|response to bacterium|BP,GO:0016442|RISC complex|CC,GO:0035195|gene silencing by miRNA|BP,GO:0060291|long-term synaptic potentiation|BP,GO:0070062|extracellular exosome|CC,GO:0071222|cellular response to lipopolysaccharide|BP,GO:0071260|cellular response to …
ENSMUSG00000065431	ENSMUST00000083497	miR-186	Mir186	4110.17	-0.0657882	0.0542907	-1.21178	0.225598	0.99901	GO:0003730|mRNA 3'-UTR binding|MF,GO:0010629|negative regulation of gene expression|BP
ENSMUSG00000065432	ENSMUST00000083498	miR-208a	Mir208a	12.0565	-0.387916	0.187148	-2.07278	0.0381929	0.955782	GO:0010468|regulation of gene expression|BP,GO:0048747|muscle fiber development|BP,GO:0055013|cardiac muscle cell development|BP,GO:0060419|heart growth|BP,GO:0060420|regulation of heart growth|BP,GO:0061337|cardiac conduction|BP,GO:0070482|response to oxygen levels|BP,GO:0071260|cellular response to mechanical stimulus|BP
ENSMUSG00000065433	ENSMUST00000083499	miR-370	Mir370	57.134	-0.0670398	0.0953443	-0.703134	0.481972	0.99901	GO:0007569|cell aging|BP,GO:0010629|negative regulation of gene expression|BP,GO:1990830|cellular response to leukemia inhibitory factor|BP
ENSMUSG00000065434	ENSMUST00000083500	miR-7-1	Mir7-1	1389.17	0.109843	0.0493762	2.22461	0.0261072	0.763675	GO:0000122|negative regulation of transcription by RNA polymerase II|BP,GO:0003309|type B pancreatic cell differentiation|BP,GO:0009617|response to bacterium|BP,GO:0010608|posttranscriptional regulation of gene expression|BP,GO:0016442|RISC complex|CC,GO:0035195|gene silencing by miRNA|BP,GO:0060291|long-term synaptic potentiation|BP,GO:0060395|SMAD protein signal transduction|BP,GO:0060576|intes…
ENSMUSG00000065435	ENSMUST00000083501	miR-135b	Mir135b	10.6017	-0.167535	0.204444	-0.819468	0.41252	0.99901	NA
ENSMUSG00000065436	ENSMUST00000083502	miR-342	Mir342	5486.1	0.0820144	0.0509768	1.60886	0.107647	0.99901	GO:0007569|cell aging|BP,GO:0007605|sensory perception of sound|BP,GO:0016442|RISC complex|CC,GO:0060291|long-term synaptic potentiation|BP,GO:0071222|cellular response to lipopolysaccharide|BP,GO:0071230|cellular response to amino acid stimulus|BP,GO:0071241|cellular response to inorganic substance|BP,GO:1904322|cellular response to forskolin|BP,GO:1990830|cellular response to leukemia inhibitor…
ENSMUSG00000065437	ENSMUST00000083503	miR-30d	Mir30d	130577	0.11967	0.0450522	2.65625	0.00790141	0.763675	GO:0007605|sensory perception of sound|BP,GO:0009617|response to bacterium|BP,GO:0060291|long-term synaptic potentiation|BP,GO:0070482|response to oxygen levels|BP,GO:0071222|cellular response to lipopolysaccharide|BP,GO:0071230|cellular response to amino acid stimulus|BP
ENSMUSG00000065438	ENSMUST00000083504	miR-377	Mir377	147.133	0.0328353	0.110181	0.298011	0.765695	0.99901	GO:0071234|cellular response to phenylalanine|BP
ENSMUSG00000065439	ENSMUST00000083505	miR-140	Mir140	11938.6	-0.0271596	0.0324516	-0.836926	0.402634	0.99901	GO:0001501|skeletal system development|BP,GO:0001894|tissue homeostasis|BP,GO:0007569|cell aging|BP,GO:0007605|sensory perception of sound|BP,GO:0009617|response to bacterium|BP,GO:0010468|regulation of gene expression|BP,GO:0010629|negative regulation of gene expression|BP,GO:0016442|RISC complex|CC,GO:0042552|myelination|BP,GO:0051216|cartilage development|BP,GO:0070482|response to oxygen level…
ENSMUSG00000065440	ENSMUST00000083506	miR-let7g	Mirlet7g	64124.1	-0.00245123	0.0530638	-0.046194	0.963156	0.99901	GO:0007569|cell aging|BP,GO:0007605|sensory perception of sound|BP,GO:0016442|RISC complex|CC,GO:0070482|response to oxygen levels|BP,GO:0071222|cellular response to lipopolysaccharide|BP,GO:0071241|cellular response to inorganic substance|BP,GO:1904322|cellular response to forskolin|BP
ENSMUSG00000065441	ENSMUST00000083507	miR-128-2	Mir128-2	17132.1	0.0286343	0.0303772	0.942626	0.345872	0.99901	GO:0005515|protein binding|MF,GO:0007569|cell aging|BP,GO:0060291|long-term synaptic potentiation|BP
ENSMUSG00000065442	ENSMUST00000083508	miR-20a	Mir20a	2207.36	-0.0564736	0.0679344	-0.831296	0.405807	0.99901	GO:0001701|in utero embryonic development|BP,GO:0001783|B cell apoptotic process|BP,GO:0002329|pre-B cell differentiation|BP,GO:0007566|embryo implantation|BP,GO:0007569|cell aging|BP,GO:0007605|sensory perception of sound|BP,GO:0009611|response to wounding|BP,GO:0009617|response to bacterium|BP,GO:0010468|regulation of gene expression|BP,GO:0016055|Wnt signaling pathway|BP,GO:0016442|RISC comple…
ENSMUSG00000065443	ENSMUST00000083509	miR-196b	Mir196b	16332.6	-0.0409292	0.0445907	-0.917885	0.358679	0.99901	GO:0010629|negative regulation of gene expression|BP,GO:0035279|mRNA cleavage involved in gene silencing by miRNA|BP
ENSMUSG00000065444	ENSMUST00000083510	miR-27a	Mir27a	19546.5	-0.0574199	0.0663643	-0.865223	0.386916	0.99901	GO:0007569|cell aging|BP,GO:0010468|regulation of gene expression|BP,GO:0016442|RISC complex|CC,GO:0045766|positive regulation of angiogenesis|BP,GO:0061298|retina vasculature development in camera-type eye|BP,GO:0070578|RISC-loading complex|CC,GO:0071222|cellular response to lipopolysaccharide|BP,GO:0071234|cellular response to phenylalanine|BP,GO:0071333|cellular response to glucose stimulus|BP…
ENSMUSG00000065445	ENSMUST00000083511	miR-143	Mir143	422556	0.0455232	0.0351369	1.29559	0.195116	0.99901	GO:0007566|embryo implantation|BP,GO:0010906|regulation of glucose metabolic process|BP,GO:0035278|miRNA mediated inhibition of translation|BP,GO:0045202|synapse|CC,GO:0045944|positive regulation of transcription by RNA polymerase II|BP,GO:0046627|negative regulation of insulin receptor signaling pathway|BP,GO:0048660|regulation of smooth muscle cell proliferation|BP,GO:0051898|negative regulatio…
ENSMUSG00000065446	ENSMUST00000083512	miR-139	Mir139	1460.02	-0.00644784	0.0706273	-0.0912939	0.927259	0.99901	GO:0010608|posttranscriptional regulation of gene expression|BP,GO:0016442|RISC complex|CC,GO:0071222|cellular response to lipopolysaccharide|BP
ENSMUSG00000065447	ENSMUST00000083513	miR-302d	Mir302d	0.16441	0.402164	1.57565	0.255236	0.798541	0.99901	GO:0030324|lung development|BP,GO:1990830|cellular response to leukemia inhibitory factor|BP
ENSMUSG00000065448	ENSMUST00000083514	miR-154	Mir154	867.731	-0.0487082	0.0593822	-0.82025	0.412074	0.99901	GO:0010629|negative regulation of gene expression|BP,GO:0060964|regulation of gene silencing by miRNA|BP,GO:0071234|cellular response to phenylalanine|BP,GO:0071260|cellular response to mechanical stimulus|BP,GO:0071361|cellular response to ethanol|BP,GO:2000051|negative regulation of non-canonical Wnt signaling pathway|BP,GO:2000740|negative regulation of mesenchymal stem cell differentiation|BP
ENSMUSG00000065449	ENSMUST00000083515	miR-365-1	Mir365-1	3840.03	-0.0293257	0.0497809	-0.589095	0.555798	0.99901	GO:0070482|response to oxygen levels|BP,GO:0071230|cellular response to amino acid stimulus|BP,GO:1990830|cellular response to leukemia inhibitory factor|BP
ENSMUSG00000065450	ENSMUST00000083516	miR-448	Mir448	0.176417	0.402164	1.55226	0.259084	0.795571	0.99901	GO:0017148|negative regulation of translation|BP,GO:0045596|negative regulation of cell differentiation|BP,GO:0045599|negative regulation of fat cell differentiation|BP
ENSMUSG00000065451	ENSMUST00000083517	miR-101a	Mir101a	44524.9	-0.109837	0.0636557	-1.72549	0.0844399	0.99901	GO:0016442|RISC complex|CC,GO:0035195|gene silencing by miRNA|BP,GO:0045202|synapse|CC,GO:0060291|long-term synaptic potentiation|BP,GO:0071230|cellular response to amino acid stimulus|BP
ENSMUSG00000065453	ENSMUST00000083519	miR-let7d	Mirlet7d	74352.6	0.00919357	0.0394246	0.233194	0.815611	0.99901	GO:0007566|embryo implantation|BP,GO:0007569|cell aging|BP,GO:0007605|sensory perception of sound|BP,GO:0009617|response to bacterium|BP,GO:0016442|RISC complex|CC,GO:0030509|BMP signaling pathway|BP,GO:0060291|long-term synaptic potentiation|BP,GO:0070482|response to oxygen levels|BP,GO:0071230|cellular response to amino acid stimulus|BP
ENSMUSG00000065454	ENSMUST00000083520	miR-124a-3	Mir124a-3	2.60183	-0.11655	0.360013	-0.323737	0.746137	0.99901	GO:0003729|mRNA binding|MF,GO:0007417|central nervous system development|BP,GO:0010468|regulation of gene expression|BP,GO:0010976|positive regulation of neuron projection development|BP,GO:0016442|RISC complex|CC,GO:0031536|positive regulation of exit from mitosis|BP,GO:0035195|gene silencing by miRNA|BP,GO:0045666|positive regulation of neuron differentiation|BP,GO:0050769|positive regulation o…
ENSMUSG00000065455	ENSMUST00000083521	miR-21a	Mir21a	65170.1	0.00374081	0.034494	0.108448	0.91364	0.99901	GO:0002437|inflammatory response to antigenic stimulus|BP,GO:0007565|female pregnancy|BP,GO:0009617|response to bacterium|BP,GO:0010468|regulation of gene expression|BP,GO:0010629|negative regulation of gene expression|BP,GO:0014850|response to muscle activity|BP,GO:0016442|RISC complex|CC,GO:0030307|positive regulation of cell growth|BP,GO:0035195|gene silencing by miRNA|BP,GO:0036294|cellular r…
ENSMUSG00000065456	ENSMUST00000083522	miR-106a	Mir106a	5.26131	-0.649827	0.344583	-1.88584	0.0593171	0.986856	GO:0002903|negative regulation of B cell apoptotic process|BP,GO:0009611|response to wounding|BP,GO:0009617|response to bacterium|BP,GO:0016442|RISC complex|CC,GO:0036294|cellular response to decreased oxygen levels|BP,GO:0043066|negative regulation of apoptotic process|BP,GO:0060291|long-term synaptic potentiation|BP,GO:0070062|extracellular exosome|CC,GO:0071241|cellular response to inorganic s…
ENSMUSG00000065457	ENSMUST00000083523	miR-383	Mir383	11.3538	0.0134251	0.227562	0.0589953	0.952956	0.99901	GO:0007605|sensory perception of sound|BP,GO:0060291|long-term synaptic potentiation|BP,GO:0071222|cellular response to lipopolysaccharide|BP
ENSMUSG00000065458	ENSMUST00000083524	miR-181b-1	Mir181b-1	1630.14	0.0499828	0.0557278	0.89691	0.369767	0.99901	GO:0010629|negative regulation of gene expression|BP,GO:0045191|regulation of isotype switching|BP,GO:0060291|long-term synaptic potentiation|BP,GO:0071241|cellular response to inorganic substance|BP,GO:1904322|cellular response to forskolin|BP
ENSMUSG00000065460	ENSMUST00000083526	miR-133a-2	Mir133a-2	1.364e+06	-0.00323177	0.0402836	-0.0802255	0.936058	0.99901	GO:0009617|response to bacterium|BP,GO:0010629|negative regulation of gene expression|BP,GO:0035195|gene silencing by miRNA|BP,GO:0045668|negative regulation of osteoblast differentiation|BP,GO:0060043|regulation of cardiac muscle cell proliferation|BP,GO:0070482|response to oxygen levels|BP,GO:1990830|cellular response to leukemia inhibitory factor|BP
ENSMUSG00000065462	ENSMUST00000083528	miR-200c	Mir200c	13.7015	0.267815	0.181387	1.47649	0.139814	0.99901	GO:0007605|sensory perception of sound|BP,GO:0009617|response to bacterium|BP,GO:0021889|olfactory bulb interneuron differentiation|BP,GO:0071222|cellular response to lipopolysaccharide|BP,GO:0071230|cellular response to amino acid stimulus|BP,GO:0097376|interneuron axon guidance|BP,GO:1990830|cellular response to leukemia inhibitory factor|BP
ENSMUSG00000065464	ENSMUST00000083530	miR-185	Mir185	9539.59	0.0859042	0.0507672	1.69212	0.0906227	0.99901	GO:0060395|SMAD protein signal transduction|BP,GO:1990830|cellular response to leukemia inhibitory factor|BP
ENSMUSG00000065465	ENSMUST00000083531	miR-33	Mir33	61.3188	-0.0447968	0.0859474	-0.521212	0.602219	0.99901	GO:0016441|posttranscriptional gene silencing|BP,GO:0042632|cholesterol homeostasis|BP
ENSMUSG00000065468	ENSMUST00000083534	miR-26b	Mir26b	178758	0.00773076	0.0246337	0.313828	0.753652	0.99901	GO:0001933|negative regulation of protein phosphorylation|BP,GO:0009611|response to wounding|BP,GO:0009617|response to bacterium|BP,GO:0016442|RISC complex|CC,GO:0035195|gene silencing by miRNA|BP,GO:0060291|long-term synaptic potentiation|BP,GO:0070062|extracellular exosome|CC,GO:0070482|response to oxygen levels|BP,GO:0071222|cellular response to lipopolysaccharide|BP,GO:0071363|cellular respon…
ENSMUSG00000065469	ENSMUST00000083535	miR-129-1	Mir129-1	9.82515	-0.143777	0.185139	-0.776589	0.437401	0.99901	GO:0035195|gene silencing by miRNA|BP,GO:0045202|synapse|CC,GO:0060291|long-term synaptic potentiation|BP
ENSMUSG00000065470	ENSMUST00000083536	miR-149	Mir149	15831.4	-0.0206159	0.0317397	-0.649533	0.515994	0.99901	GO:0007605|sensory perception of sound|BP,GO:0060291|long-term synaptic potentiation|BP,GO:1990830|cellular response to leukemia inhibitory factor|BP
ENSMUSG00000065471	ENSMUST00000083537	miR-222	Mir222	360.24	-0.00536741	0.0399345	-0.134405	0.893082	0.99901	GO:0007605|sensory perception of sound|BP,GO:0016055|Wnt signaling pathway|BP,GO:0016442|RISC complex|CC,GO:0036294|cellular response to decreased oxygen levels|BP,GO:0060291|long-term synaptic potentiation|BP,GO:0070482|response to oxygen levels|BP,GO:0071230|cellular response to amino acid stimulus|BP,GO:0071241|cellular response to inorganic substance|BP,GO:0071356|cellular response to tumor n…
ENSMUSG00000065472	ENSMUST00000083538	miR-125b-2	Mir125b-2	180757	0.00560311	0.0364358	0.15378	0.877783	0.99901	GO:0007569|cell aging|BP,GO:0007605|sensory perception of sound|BP,GO:0010628|positive regulation of gene expression|BP,GO:0035726|common myeloid progenitor cell proliferation|BP,GO:0060218|hematopoietic stem cell differentiation|BP,GO:0060291|long-term synaptic potentiation|BP,GO:0071241|cellular response to inorganic substance|BP,GO:0071356|cellular response to tumor necrosis factor|BP,GO:00720…
ENSMUSG00000065473	ENSMUST00000083539	miR-19b-2	Mir19b-2	929.517	-0.165434	0.0948852	-1.74352	0.0812431	0.99901	GO:0002903|negative regulation of B cell apoptotic process|BP,GO:0007569|cell aging|BP,GO:0009617|response to bacterium|BP,GO:0016442|RISC complex|CC,GO:0043066|negative regulation of apoptotic process|BP,GO:0060291|long-term synaptic potentiation|BP,GO:1990830|cellular response to leukemia inhibitory factor|BP
ENSMUSG00000065474	ENSMUST00000083540	miR-141	Mir141	10.6169	-0.00525405	0.231789	-0.0226674	0.981916	0.99901	GO:0007605|sensory perception of sound|BP,GO:0021889|olfactory bulb interneuron differentiation|BP
ENSMUSG00000065475	ENSMUST00000083541	miR-27b	Mir27b	109909	-0.0122307	0.0330857	-0.369668	0.71163	0.99901	GO:0007605|sensory perception of sound|BP,GO:0009617|response to bacterium|BP,GO:0010468|regulation of gene expression|BP,GO:0016055|Wnt signaling pathway|BP,GO:0042552|myelination|BP,GO:0045766|positive regulation of angiogenesis|BP,GO:0061298|retina vasculature development in camera-type eye|BP,GO:0071241|cellular response to inorganic substance|BP,GO:1904322|cellular response to forskolin|BP,G…
ENSMUSG00000065476	ENSMUST00000083542	miR-30b	Mir30b	7303.01	-0.0100388	0.0823142	-0.121957	0.902933	0.99901	GO:0007605|sensory perception of sound|BP,GO:0009617|response to bacterium|BP,GO:0010468|regulation of gene expression|BP,GO:0060291|long-term synaptic potentiation|BP,GO:0070482|response to oxygen levels|BP,GO:0071222|cellular response to lipopolysaccharide|BP,GO:0071475|cellular hyperosmotic salinity response|BP
ENSMUSG00000065477	ENSMUST00000083543	miR-411	Mir411	9457.94	-0.00664852	0.0399343	-0.166486	0.867774	0.99901	GO:0060291|long-term synaptic potentiation|BP
ENSMUSG00000065479	ENSMUST00000083545	miR-125a	Mir125a	139060	0.0282026	0.0498761	0.565453	0.571765	0.99901	GO:0007569|cell aging|BP,GO:0030509|BMP signaling pathway|BP,GO:0035195|gene silencing by miRNA|BP,GO:0035278|miRNA mediated inhibition of translation|BP,GO:0045202|synapse|CC,GO:0045646|regulation of erythrocyte differentiation|BP,GO:0060291|long-term synaptic potentiation|BP,GO:0071222|cellular response to lipopolysaccharide|BP,GO:0071391|cellular response to estrogen stimulus|BP,GO:1990830|cel…
ENSMUSG00000065480	ENSMUST00000083546	miR-133b	Mir133b	21775.4	-0.0227877	0.0627073	-0.363399	0.716307	0.99901	GO:0009617|response to bacterium|BP,GO:0010628|positive regulation of gene expression|BP,GO:0014043|negative regulation of neuron maturation|BP,GO:0030424|axon|CC,GO:0070482|response to oxygen levels|BP
ENSMUSG00000065481	ENSMUST00000083547	miR-346	Mir346	0.193998	0.209807	1.20853	0.173605	0.862176	0.99901	GO:0071230|cellular response to amino acid stimulus|BP
ENSMUSG00000065483	ENSMUST00000083549	miR-181c	Mir181c	232.099	0.00722904	0.0633226	0.114162	0.909109	0.99901	GO:0007605|sensory perception of sound|BP,GO:0016442|RISC complex|CC,GO:0060218|hematopoietic stem cell differentiation|BP,GO:0060291|long-term synaptic potentiation|BP,GO:0060395|SMAD protein signal transduction|BP,GO:0071222|cellular response to lipopolysaccharide|BP,GO:1990830|cellular response to leukemia inhibitory factor|BP
ENSMUSG00000065484	ENSMUST00000083550	miR-130a	Mir130a	2151.35	-0.0629696	0.0628462	-1.00196	0.316361	0.99901	GO:0007569|cell aging|BP,GO:0007605|sensory perception of sound|BP,GO:0060218|hematopoietic stem cell differentiation|BP,GO:0060291|long-term synaptic potentiation|BP,GO:0060395|SMAD protein signal transduction|BP,GO:0061178|regulation of insulin secretion involved in cellular response to glucose stimulus|BP,GO:0071230|cellular response to amino acid stimulus|BP,GO:0071241|cellular response to in…
ENSMUSG00000065485	ENSMUST00000083551	miR-219a-2	Mir219a-2	9.87753	0.0359932	0.208271	0.172819	0.862794	0.99901	GO:0008285|negative regulation of cell proliferation|BP,GO:0010629|negative regulation of gene expression|BP,GO:0016442|RISC complex|CC,GO:0031641|regulation of myelination|BP,GO:0048714|positive regulation of oligodendrocyte differentiation|BP,GO:0071363|cellular response to growth factor stimulus|BP,GO:1990830|cellular response to leukemia inhibitory factor|BP
ENSMUSG00000065486	ENSMUST00000083552	miR-450-1	Mir450-1	50.3069	0.0357741	0.0913473	0.391628	0.695333	0.99901	GO:1990830|cellular response to leukemia inhibitory factor|BP
ENSMUSG00000065488	ENSMUST00000083554	miR-196a-2	Mir196a-2	58703.1	0.0368741	0.0394869	0.93383	0.350392	0.99901	GO:0010629|negative regulation of gene expression|BP,GO:0016055|Wnt signaling pathway|BP,GO:0035195|gene silencing by miRNA|BP,GO:0035279|mRNA cleavage involved in gene silencing by miRNA|BP,GO:0071241|cellular response to inorganic substance|BP,GO:1904322|cellular response to forskolin|BP,GO:1990830|cellular response to leukemia inhibitory factor|BP
ENSMUSG00000065489	ENSMUST00000083555	miR-365-2	Mir365-2	3936.2	-0.023834	0.0473742	-0.5031	0.614894	0.99901	GO:0070482|response to oxygen levels|BP,GO:0071230|cellular response to amino acid stimulus|BP,GO:1990830|cellular response to leukemia inhibitory factor|BP
ENSMUSG00000065490	ENSMUST00000083556	miR-30c-1	Mir30c-1	29369.6	-0.0346089	0.0711574	-0.486371	0.626704	0.99901	GO:0009617|response to bacterium|BP,GO:0010629|negative regulation of gene expression|BP,GO:0016442|RISC complex|CC,GO:0045668|negative regulation of osteoblast differentiation|BP,GO:0060291|long-term synaptic potentiation|BP,GO:0071222|cellular response to lipopolysaccharide|BP,GO:0071241|cellular response to inorganic substance|BP,GO:1904322|cellular response to forskolin|BP
ENSMUSG00000065491	ENSMUST00000083557	miR-7b	Mir7b	6.8323	-0.151393	0.275384	-0.549753	0.582489	0.99901	GO:0017148|negative regulation of translation|BP,GO:0060291|long-term synaptic potentiation|BP,GO:0071222|cellular response to lipopolysaccharide|BP,GO:0071475|cellular hyperosmotic salinity response|BP,GO:1990830|cellular response to leukemia inhibitory factor|BP
ENSMUSG00000065492	ENSMUST00000083558	miR-34b	Mir34b	18.9467	-0.0157961	0.146317	-0.107958	0.914029	0.99901	GO:0007283|spermatogenesis|BP,GO:0007569|cell aging|BP,GO:0009791|post-embryonic development|BP,GO:0010629|negative regulation of gene expression|BP,GO:0035264|multicellular organism growth|BP,GO:0044458|motile cilium assembly|BP,GO:1990403|embryonic brain development|BP,GO:1990830|cellular response to leukemia inhibitory factor|BP
ENSMUSG00000065493	ENSMUST00000083559	miR-34a	Mir34a	7153.33	-0.0892147	0.0646011	-1.38101	0.167276	0.99901	GO:0007569|cell aging|BP,GO:0007605|sensory perception of sound|BP,GO:0010629|negative regulation of gene expression|BP,GO:0035195|gene silencing by miRNA|BP,GO:0042552|myelination|BP,GO:0070482|response to oxygen levels|BP,GO:0071230|cellular response to amino acid stimulus|BP,GO:1990830|cellular response to leukemia inhibitory factor|BP,GO:2000738|positive regulation of stem cell differentiatio…
ENSMUSG00000065494	ENSMUST00000083560	miR-28a	Mir28a	2567.38	0.0330052	0.0382277	0.863384	0.387926	0.99901	GO:0007605|sensory perception of sound|BP,GO:0016442|RISC complex|CC,GO:0060291|long-term synaptic potentiation|BP,GO:0070578|RISC-loading complex|CC,GO:1990830|cellular response to leukemia inhibitory factor|BP
ENSMUSG00000065495	ENSMUST00000083561	miR-150	Mir150	22517.2	-0.0200586	0.0472044	-0.424931	0.670887	0.99901	GO:0002377|immunoglobulin production|BP,GO:0010468|regulation of gene expression|BP,GO:0016442|RISC complex|CC,GO:0036294|cellular response to decreased oxygen levels|BP,GO:0045577|regulation of B cell differentiation|BP,GO:0048872|homeostasis of number of cells|BP,GO:0060291|long-term synaptic potentiation|BP,GO:0071222|cellular response to lipopolysaccharide|BP,GO:0071234|cellular response to p…
ENSMUSG00000065497	ENSMUST00000083563	miR-410	Mir410	14.2544	-0.119862	0.178774	-0.670469	0.502559	0.99901	GO:0060291|long-term synaptic potentiation|BP,GO:0061178|regulation of insulin secretion involved in cellular response to glucose stimulus|BP,GO:0071260|cellular response to mechanical stimulus|BP,GO:0071333|cellular response to glucose stimulus|BP,GO:1990830|cellular response to leukemia inhibitory factor|BP
ENSMUSG00000065498	ENSMUST00000083564	miR-379	Mir379	10643	0.0185646	0.0327798	0.566344	0.57116	0.99901	GO:0005623|cell|CC,GO:0036294|cellular response to decreased oxygen levels|BP,GO:0060291|long-term synaptic potentiation|BP,GO:0070482|response to oxygen levels|BP,GO:0071230|cellular response to amino acid stimulus|BP,GO:0071260|cellular response to mechanical stimulus|BP,GO:0071333|cellular response to glucose stimulus|BP
ENSMUSG00000065499	ENSMUST00000083565	miR-384	Mir384	101.849	-0.00464984	0.149533	-0.0310956	0.975193	0.99901	GO:0060291|long-term synaptic potentiation|BP,GO:1990830|cellular response to leukemia inhibitory factor|BP
ENSMUSG00000065500	ENSMUST00000083566	miR-10b	Mir10b	32921.2	0.107404	0.0687939	1.56124	0.118467	0.99901	GO:0070482|response to oxygen levels|BP,GO:0071241|cellular response to inorganic substance|BP,GO:0071361|cellular response to ethanol|BP,GO:1904322|cellular response to forskolin|BP
ENSMUSG00000065501	ENSMUST00000083567	miR-335	Mir335	3960.54	-0.0404689	0.068572	-0.590167	0.555079	0.99901	GO:0070482|response to oxygen levels|BP,GO:1990830|cellular response to leukemia inhibitory factor|BP
ENSMUSG00000065502	ENSMUST00000083568	miR-202	Mir202	0.667778	0.21991	0.750601	0.292978	0.769539	0.99901	GO:0046661|male sex differentiation|BP,GO:0071222|cellular response to lipopolysaccharide|BP
ENSMUSG00000065503	ENSMUST00000083569	miR-351	Mir351	1743.24	-0.0400592	0.044407	-0.902092	0.367008	0.99901	GO:0007605|sensory perception of sound|BP,GO:0071230|cellular response to amino acid stimulus|BP,GO:0071241|cellular response to inorganic substance|BP,GO:1904322|cellular response to forskolin|BP,GO:1990830|cellular response to leukemia inhibitory factor|BP
ENSMUSG00000065505	ENSMUST00000083571	miR-148a	Mir148a	12377	-0.165829	0.0675618	-2.45448	0.0141089	0.763675	GO:0007605|sensory perception of sound|BP,GO:0009617|response to bacterium|BP,GO:0071356|cellular response to tumor necrosis factor|BP,GO:0071391|cellular response to estrogen stimulus|BP
ENSMUSG00000065507	ENSMUST00000083573	miR-204	Mir204	1668.72	-0.00749256	0.0410006	-0.182743	0.855	0.99901	GO:0010629|negative regulation of gene expression|BP,GO:0036294|cellular response to decreased oxygen levels|BP,GO:0042552|myelination|BP,GO:0045668|negative regulation of osteoblast differentiation|BP,GO:0060291|long-term synaptic potentiation|BP,GO:0071475|cellular hyperosmotic salinity response|BP,GO:1990830|cellular response to leukemia inhibitory factor|BP
ENSMUSG00000065508	ENSMUST00000083574	miR-17	Mir17	576.546	-0.0443428	0.0901702	-0.491768	0.622883	0.99901	GO:0001701|in utero embryonic development|BP,GO:0001783|B cell apoptotic process|BP,GO:0002329|pre-B cell differentiation|BP,GO:0007605|sensory perception of sound|BP,GO:0009611|response to wounding|BP,GO:0009617|response to bacterium|BP,GO:0016442|RISC complex|CC,GO:0021522|spinal cord motor neuron differentiation|BP,GO:0030324|lung development|BP,GO:0035195|gene silencing by miRNA|BP,GO:0036294…
ENSMUSG00000065509	ENSMUST00000083575	miR-421	Mir421	138.497	-0.0828739	0.0602746	-1.37494	0.16915	0.99901	GO:0009617|response to bacterium|BP,GO:0060291|long-term synaptic potentiation|BP,GO:0071230|cellular response to amino acid stimulus|BP
ENSMUSG00000065510	ENSMUST00000083576	miR-361	Mir361	7802.01	0.0615086	0.025905	2.37439	0.0175782	0.763675	GO:0007605|sensory perception of sound|BP,GO:0016442|RISC complex|CC
ENSMUSG00000065511	ENSMUST00000083577	miR-129-2	Mir129-2	10.8863	-0.0745232	0.175934	-0.423585	0.671869	0.99901	GO:0010629|negative regulation of gene expression|BP,GO:0035195|gene silencing by miRNA|BP,GO:0045202|synapse|CC,GO:0060291|long-term synaptic potentiation|BP,GO:0090135|actin filament branching|BP,GO:1902855|regulation of non-motile cilium assembly|BP
ENSMUSG00000065512	ENSMUST00000083578	miR-138-2	Mir138-2	113.59	-0.176205	0.150407	-1.17152	0.241389	0.99901	GO:0042552|myelination|BP,GO:0046660|female sex differentiation|BP,GO:0060291|long-term synaptic potentiation|BP,GO:0071363|cellular response to growth factor stimulus|BP
ENSMUSG00000065513	ENSMUST00000083579	miR-26a-1	Mir26a-1	248178	0.0420605	0.0292126	1.4398	0.149923	0.99901	GO:0001933|negative regulation of protein phosphorylation|BP,GO:0007566|embryo implantation|BP,GO:0009611|response to wounding|BP,GO:0009617|response to bacterium|BP,GO:0016442|RISC complex|CC,GO:0035195|gene silencing by miRNA|BP,GO:0060291|long-term synaptic potentiation|BP,GO:0070062|extracellular exosome|CC,GO:0071222|cellular response to lipopolysaccharide|BP,GO:0071260|cellular response to …
ENSMUSG00000065514	ENSMUST00000083580	miR-106b	Mir106b	861.727	0.0865776	0.0433498	1.99719	0.0458048	0.955782	GO:0001701|in utero embryonic development|BP,GO:0002903|negative regulation of B cell apoptotic process|BP,GO:0007605|sensory perception of sound|BP,GO:0009611|response to wounding|BP,GO:0009617|response to bacterium|BP,GO:0016055|Wnt signaling pathway|BP,GO:0016442|RISC complex|CC,GO:0043066|negative regulation of apoptotic process|BP,GO:0060291|long-term synaptic potentiation|BP,GO:0070062|extr…
ENSMUSG00000065515	ENSMUST00000083581	miR-152	Mir152	21971.7	-0.0795016	0.0343053	-2.31747	0.020478	0.763675	GO:0007605|sensory perception of sound|BP,GO:0071361|cellular response to ethanol|BP,GO:1990830|cellular response to leukemia inhibitory factor|BP
ENSMUSG00000065516	ENSMUST00000083582	miR-214	Mir214	799.869	-0.0272588	0.0441196	-0.617837	0.536683	0.99901	GO:0003323|type B pancreatic cell development|BP,GO:0035195|gene silencing by miRNA|BP,GO:0045668|negative regulation of osteoblast differentiation|BP,GO:0045786|negative regulation of cell cycle|BP,GO:0046322|negative regulation of fatty acid oxidation|BP,GO:0048643|positive regulation of skeletal muscle tissue development|BP,GO:0070482|response to oxygen levels|BP,GO:0071230|cellular response t…
ENSMUSG00000065518	ENSMUST00000083584	miR-423	Mir423	1298.12	0.0869699	0.069048	1.25956	0.20783	0.99901	NA
ENSMUSG00000065519	ENSMUST00000083585	miR-10a	Mir10a	22369.7	0.0959273	0.0599226	1.60085	0.109409	0.99901	GO:0009617|response to bacterium|BP,GO:0035195|gene silencing by miRNA|BP,GO:0070482|response to oxygen levels|BP,GO:0071222|cellular response to lipopolysaccharide|BP,GO:0071241|cellular response to inorganic substance|BP,GO:0071361|cellular response to ethanol|BP,GO:1904322|cellular response to forskolin|BP
ENSMUSG00000065520	ENSMUST00000083586	miR-128-1	Mir128-1	42392.5	0.0316889	0.0331902	0.954769	0.339695	0.99901	GO:0005515|protein binding|MF,GO:0007569|cell aging|BP,GO:0060291|long-term synaptic potentiation|BP
ENSMUSG00000065521	ENSMUST00000083587	miR-296	Mir296	120.984	-0.064978	0.074658	-0.870342	0.384113	0.99901	GO:0007569|cell aging|BP,GO:0007605|sensory perception of sound|BP,GO:0010629|negative regulation of gene expression|BP,GO:0071361|cellular response to ethanol|BP,GO:1990830|cellular response to leukemia inhibitory factor|BP
ENSMUSG00000065523	ENSMUST00000083589	miR-192	Mir192	3369.17	0.016475	0.0306154	0.53813	0.590487	0.99901	GO:0009617|response to bacterium|BP,GO:0071230|cellular response to amino acid stimulus|BP,GO:0071333|cellular response to glucose stimulus|BP,GO:0071560|cellular response to transforming growth factor beta stimulus|BP
ENSMUSG00000065524	ENSMUST00000083590	miR-135a-2	Mir135a-2	116.674	-0.0993689	0.0886061	-1.12147	0.262089	0.99901	GO:0010628|positive regulation of gene expression|BP,GO:0010629|negative regulation of gene expression|BP,GO:0046660|female sex differentiation|BP,GO:1990830|cellular response to leukemia inhibitory factor|BP
ENSMUSG00000065526	ENSMUST00000083592	miR-337	Mir337	1685.41	-0.0381098	0.0482702	-0.789511	0.429813	0.99901	GO:0005623|cell|CC,GO:0060291|long-term synaptic potentiation|BP,GO:0071333|cellular response to glucose stimulus|BP
ENSMUSG00000065527	ENSMUST00000083593	miR-93	Mir93	16147.2	-0.00642516	0.0340795	-0.188534	0.850458	0.99901	GO:0001701|in utero embryonic development|BP,GO:0002903|negative regulation of B cell apoptotic process|BP,GO:0007605|sensory perception of sound|BP,GO:0016055|Wnt signaling pathway|BP,GO:0043066|negative regulation of apoptotic process|BP,GO:0045069|regulation of viral genome replication|BP,GO:0060291|long-term synaptic potentiation|BP,GO:0071241|cellular response to inorganic substance|BP,GO:19…
ENSMUSG00000065528	ENSMUST00000083594	miR-320	Mir320	1417.11	0.00827986	0.049938	0.165803	0.868312	0.99901	GO:0010629|negative regulation of gene expression|BP,GO:0016442|RISC complex|CC,GO:0060291|long-term synaptic potentiation|BP,GO:0071333|cellular response to glucose stimulus|BP,GO:2000648|positive regulation of stem cell proliferation|BP
ENSMUSG00000065529	ENSMUST00000083595	miR-22	Mir22	55593.5	-0.0174278	0.0564256	-0.308863	0.757426	0.99901	GO:0007569|cell aging|BP,GO:0007605|sensory perception of sound|BP,GO:0060291|long-term synaptic potentiation|BP,GO:0071230|cellular response to amino acid stimulus|BP,GO:0071234|cellular response to phenylalanine|BP
ENSMUSG00000065530	ENSMUST00000083596	miR-99a	Mir99a	11332.8	0.0879688	0.0660605	1.33164	0.182978	0.99901	GO:0007569|cell aging|BP,GO:0014069|postsynaptic density|CC,GO:0060218|hematopoietic stem cell differentiation|BP,GO:0060291|long-term synaptic potentiation|BP,GO:0071230|cellular response to amino acid stimulus|BP,GO:0071475|cellular hyperosmotic salinity response|BP,GO:1990830|cellular response to leukemia inhibitory factor|BP
ENSMUSG00000065532	ENSMUST00000083598	miR-187	Mir187	166.017	-0.0787486	0.0562282	-1.40052	0.161358	0.99901	GO:0060291|long-term synaptic potentiation|BP
ENSMUSG00000065533	ENSMUST00000083599	miR-205	Mir205	40.3656	0.59906	0.346986	1.72646	0.0842639	0.99901	GO:0003382|epithelial cell morphogenesis|BP,GO:0007605|sensory perception of sound|BP,GO:0008361|regulation of cell size|BP,GO:0009617|response to bacterium|BP,GO:0010468|regulation of gene expression|BP,GO:0010629|negative regulation of gene expression|BP,GO:0035195|gene silencing by miRNA|BP,GO:0045668|negative regulation of osteoblast differentiation|BP,GO:0050679|positive regulation of epithe…
ENSMUSG00000065534	ENSMUST00000083600	miR-324	Mir324	501.01	-0.107193	0.0381065	-2.81298	0.0049085	0.763675	GO:0007605|sensory perception of sound|BP,GO:0016442|RISC complex|CC,GO:0035195|gene silencing by miRNA|BP,GO:0060291|long-term synaptic potentiation|BP,GO:1900017|positive regulation of cytokine production involved in inflammatory response|BP,GO:1990830|cellular response to leukemia inhibitory factor|BP
ENSMUSG00000065536	ENSMUST00000083602	miR-98	Mir98	5286.16	0.0519547	0.052457	0.990426	0.321966	0.99901	GO:0010628|positive regulation of gene expression|BP,GO:0032693|negative regulation of interleukin-10 production|BP,GO:0060291|long-term synaptic potentiation|BP,GO:0071222|cellular response to lipopolysaccharide|BP
ENSMUSG00000065537	ENSMUST00000083603	miR-132	Mir132	823.685	0.0494496	0.0486655	1.01611	0.309576	0.99901	GO:0007569|cell aging|BP,GO:0014041|regulation of neuron maturation|BP,GO:0014069|postsynaptic density|CC,GO:0050773|regulation of dendrite development|BP,GO:0060291|long-term synaptic potentiation|BP,GO:0070482|response to oxygen levels|BP,GO:0071241|cellular response to inorganic substance|BP,GO:1904322|cellular response to forskolin|BP
ENSMUSG00000065538	ENSMUST00000083604	miR-153	Mir153	0.988901	-0.652661	0.68657	-0.950611	0.341802	0.99901	GO:0010608|posttranscriptional regulation of gene expression|BP,GO:0045202|synapse|CC,GO:0060291|long-term synaptic potentiation|BP
ENSMUSG00000065539	ENSMUST00000083605	miR-216a	Mir216a	1.2866	-0.636115	0.560618	-1.13467	0.256515	0.99901	GO:1990830|cellular response to leukemia inhibitory factor|BP
ENSMUSG00000065540	ENSMUST00000083606	miR-126a	Mir126a	968754	0.0109131	0.0272309	0.400761	0.688596	0.99901	GO:0009617|response to bacterium|BP,GO:0045202|synapse|CC,GO:0060218|hematopoietic stem cell differentiation|BP,GO:0060291|long-term synaptic potentiation|BP,GO:0070482|response to oxygen levels|BP,GO:0071391|cellular response to estrogen stimulus|BP
ENSMUSG00000065541	ENSMUST00000083607	miR-24-2	Mir24-2	33021.8	-0.00431517	0.0457152	-0.0943926	0.924797	0.99901	GO:0003730|mRNA 3'-UTR binding|MF,GO:0007569|cell aging|BP,GO:0007605|sensory perception of sound|BP,GO:0008284|positive regulation of cell proliferation|BP,GO:0010629|negative regulation of gene expression|BP,GO:0042552|myelination|BP,GO:0045069|regulation of viral genome replication|BP,GO:0045766|positive regulation of angiogenesis|BP,GO:0060291|long-term synaptic potentiation|BP,GO:0061298|ret…
ENSMUSG00000065542	ENSMUST00000083608	miR-224	Mir224	689.114	0.056194	0.0447478	1.25579	0.209191	0.99901	GO:0016055|Wnt signaling pathway|BP,GO:0071222|cellular response to lipopolysaccharide|BP,GO:0071230|cellular response to amino acid stimulus|BP,GO:1990830|cellular response to leukemia inhibitory factor|BP
ENSMUSG00000065543	ENSMUST00000083609	miR-330	Mir330	75.8983	-0.0628241	0.082668	-0.759957	0.447281	0.99901	GO:0010629|negative regulation of gene expression|BP,GO:0060291|long-term synaptic potentiation|BP,GO:0072051|juxtaglomerular apparatus development|BP,GO:1904322|cellular response to forskolin|BP
ENSMUSG00000065544	ENSMUST00000083610	miR-32	Mir32	310.382	-0.0998827	0.0626616	-1.594	0.110936	0.99901	GO:0016055|Wnt signaling pathway|BP
ENSMUSG00000065546	ENSMUST00000083612	miR-196a-1	Mir196a-1	44871.5	0.0406584	0.0387543	1.04913	0.294117	0.99901	GO:0010629|negative regulation of gene expression|BP,GO:0016055|Wnt signaling pathway|BP,GO:0035195|gene silencing by miRNA|BP,GO:0035279|mRNA cleavage involved in gene silencing by miRNA|BP,GO:0071241|cellular response to inorganic substance|BP,GO:1904322|cellular response to forskolin|BP,GO:1990830|cellular response to leukemia inhibitory factor|BP
ENSMUSG00000065547	ENSMUST00000083613	miR-199a-1	Mir199a-1	67278.9	-0.0413407	0.0409317	-1.00999	0.312499	0.99901	GO:0007569|cell aging|BP,GO:0007605|sensory perception of sound|BP,GO:0036294|cellular response to decreased oxygen levels|BP,GO:0070482|response to oxygen levels|BP,GO:0071222|cellular response to lipopolysaccharide|BP,GO:0071230|cellular response to amino acid stimulus|BP,GO:0071241|cellular response to inorganic substance|BP,GO:1904322|cellular response to forskolin|BP,GO:1990830|cellular resp…
ENSMUSG00000065548	ENSMUST00000083614	miR-29c	Mir29c	61175.6	0.0400363	0.0597118	0.670492	0.502544	0.99901	GO:0010629|negative regulation of gene expression|BP,GO:0048771|tissue remodeling|BP,GO:0071230|cellular response to amino acid stimulus|BP,GO:0071361|cellular response to ethanol|BP,GO:0071475|cellular hyperosmotic salinity response|BP,GO:1990830|cellular response to leukemia inhibitory factor|BP
ENSMUSG00000065549	ENSMUST00000083615	miR-200b	Mir200b	7.83677	0.111317	0.217093	0.512763	0.608117	0.99901	GO:0007605|sensory perception of sound|BP,GO:0009617|response to bacterium|BP,GO:0016055|Wnt signaling pathway|BP,GO:0021889|olfactory bulb interneuron differentiation|BP,GO:0035195|gene silencing by miRNA|BP,GO:0071230|cellular response to amino acid stimulus|BP,GO:0097376|interneuron axon guidance|BP,GO:1990830|cellular response to leukemia inhibitory factor|BP
ENSMUSG00000065551	ENSMUST00000083617	miR-210	Mir210	195.152	-0.115631	0.0788641	-1.46621	0.142591	0.99901	GO:0030509|BMP signaling pathway|BP,GO:0032926|negative regulation of activin receptor signaling pathway|BP,GO:0045669|positive regulation of osteoblast differentiation|BP,GO:0071222|cellular response to lipopolysaccharide|BP,GO:1990830|cellular response to leukemia inhibitory factor|BP
ENSMUSG00000065552	ENSMUST00000083618	miR-302a	Mir302a	0.337396	-0.174911	0.946709	-0.184757	0.85342	0.99901	GO:0030324|lung development|BP,GO:1990830|cellular response to leukemia inhibitory factor|BP
ENSMUSG00000065553	ENSMUST00000083619	miR-103-1	Mir103-1	14693.7	0.00121592	0.0357335	0.0340275	0.972855	0.99901	GO:0009617|response to bacterium|BP,GO:0045944|positive regulation of transcription by RNA polymerase II|BP,GO:0070482|response to oxygen levels|BP,GO:0071230|cellular response to amino acid stimulus|BP,GO:0071356|cellular response to tumor necrosis factor|BP,GO:0071363|cellular response to growth factor stimulus|BP,GO:1904179|positive regulation of adipose tissue development|BP,GO:1990830|cellul…
ENSMUSG00000065555	ENSMUST00000083621	miR-219a-1	Mir219a-1	33.7783	-0.102697	0.1291	-0.795482	0.426333	0.99901	GO:0008285|negative regulation of cell proliferation|BP,GO:0010629|negative regulation of gene expression|BP,GO:0016442|RISC complex|CC,GO:0031641|regulation of myelination|BP,GO:0048714|positive regulation of oligodendrocyte differentiation|BP,GO:0071363|cellular response to growth factor stimulus|BP,GO:1990830|cellular response to leukemia inhibitory factor|BP
ENSMUSG00000065556	ENSMUST00000083622	miR-101b	Mir101b	27033.2	-0.0275107	0.0428215	-0.642451	0.52058	0.99901	GO:0016442|RISC complex|CC,GO:0035195|gene silencing by miRNA|BP,GO:0045202|synapse|CC,GO:0060291|long-term synaptic potentiation|BP,GO:0071230|cellular response to amino acid stimulus|BP,GO:0071260|cellular response to mechanical stimulus|BP,GO:0071356|cellular response to tumor necrosis factor|BP
ENSMUSG00000065557	ENSMUST00000083623	miR-let7c-1	Mirlet7c-1	228241	0.0156757	0.0288873	0.54265	0.587371	0.99901	GO:0006402|mRNA catabolic process|BP,GO:0007566|embryo implantation|BP,GO:0016442|RISC complex|CC,GO:0035195|gene silencing by miRNA|BP,GO:0060291|long-term synaptic potentiation|BP
ENSMUSG00000065559	ENSMUST00000083625	miR-206	Mir206	449833	0.233199	0.0593694	3.92794	8.56769e-05	0.0219119	GO:0005634|nucleus|CC,GO:0007605|sensory perception of sound|BP,GO:0071391|cellular response to estrogen stimulus|BP,GO:1990830|cellular response to leukemia inhibitory factor|BP
ENSMUSG00000065560	ENSMUST00000083626	miR-148b	Mir148b	7811.66	-0.0381406	0.0308242	-1.23736	0.215953	0.99901	GO:0007605|sensory perception of sound|BP,GO:0060291|long-term synaptic potentiation|BP,GO:0071260|cellular response to mechanical stimulus|BP
ENSMUSG00000065561	ENSMUST00000083627	miR-369	Mir369	1791.47	-0.00446034	0.0298807	-0.149272	0.881339	0.99901	GO:0060291|long-term synaptic potentiation|BP,GO:0071234|cellular response to phenylalanine|BP,GO:0071333|cellular response to glucose stimulus|BP,GO:1990830|cellular response to leukemia inhibitory factor|BP
ENSMUSG00000065562	ENSMUST00000083628	miR-215	Mir215	3.03603	-0.00748355	0.353631	-0.021162	0.983116	0.99901	GO:0009617|response to bacterium|BP
ENSMUSG00000065563	ENSMUST00000083629	miR-103-2	Mir103-2	14811.3	0.001676	0.0357231	0.0469163	0.96258	0.99901	GO:0009617|response to bacterium|BP,GO:0045944|positive regulation of transcription by RNA polymerase II|BP,GO:0071230|cellular response to amino acid stimulus|BP,GO:0071356|cellular response to tumor necrosis factor|BP,GO:0071363|cellular response to growth factor stimulus|BP,GO:1904179|positive regulation of adipose tissue development|BP,GO:1990830|cellular response to leukemia inhibitory facto…
ENSMUSG00000065564	ENSMUST00000083630	miR-let7b	Mirlet7b	238070	0.0645995	0.0287032	2.2506	0.0244107	0.763675	GO:0006402|mRNA catabolic process|BP,GO:0007566|embryo implantation|BP,GO:0007569|cell aging|BP,GO:0009617|response to bacterium|BP,GO:0016442|RISC complex|CC,GO:0030509|BMP signaling pathway|BP,GO:0035195|gene silencing by miRNA|BP,GO:0070482|response to oxygen levels|BP
ENSMUSG00000065565	ENSMUST00000083631	miR-181a-1	Mir181a-1	3090.25	0.0844171	0.05356	1.57612	0.114998	0.99901	GO:0007605|sensory perception of sound|BP,GO:0060291|long-term synaptic potentiation|BP,GO:0071222|cellular response to lipopolysaccharide|BP,GO:1990830|cellular response to leukemia inhibitory factor|BP
ENSMUSG00000065567	ENSMUST00000083633	miR-30c-2	Mir30c-2	32674.9	-0.0215429	0.0627369	-0.343385	0.731309	0.99901	GO:0009617|response to bacterium|BP,GO:0010629|negative regulation of gene expression|BP,GO:0016442|RISC complex|CC,GO:0045668|negative regulation of osteoblast differentiation|BP,GO:0060291|long-term synaptic potentiation|BP,GO:0071222|cellular response to lipopolysaccharide|BP,GO:0071241|cellular response to inorganic substance|BP,GO:1904322|cellular response to forskolin|BP
ENSMUSG00000065568	ENSMUST00000083634	miR-344	Mir344	1.45305	0.082998	0.487228	0.170347	0.864737	0.99901	GO:1990830|cellular response to leukemia inhibitory factor|BP
ENSMUSG00000065569	ENSMUST00000083635	miR-137	Mir137	24.7216	-0.310695	0.298574	-1.0406	0.298063	0.99901	GO:0010629|negative regulation of gene expression|BP,GO:0035195|gene silencing by miRNA|BP,GO:0045668|negative regulation of osteoblast differentiation|BP,GO:0060291|long-term synaptic potentiation|BP,GO:0071230|cellular response to amino acid stimulus|BP,GO:0071475|cellular hyperosmotic salinity response|BP,GO:1990830|cellular response to leukemia inhibitory factor|BP,GO:2000738|positive regulat…
ENSMUSG00000065570	ENSMUST00000083636	miR-412	Mir412	104.103	0.0942802	0.0914837	1.03057	0.302743	0.99901	NA
ENSMUSG00000065571	ENSMUST00000083637	miR-326	Mir326	132.687	-0.159612	0.0670371	-2.38096	0.0172678	0.763675	GO:0007605|sensory perception of sound|BP,GO:0010468|regulation of gene expression|BP,GO:0016442|RISC complex|CC,GO:2000321|positive regulation of T-helper 17 cell differentiation|BP
ENSMUSG00000065572	ENSMUST00000083638	miR-130b	Mir130b	18.7628	-0.0569855	0.147951	-0.385164	0.700116	0.99901	GO:0007605|sensory perception of sound|BP,GO:1990830|cellular response to leukemia inhibitory factor|BP
ENSMUSG00000065573	ENSMUST00000083639	miR-350	Mir350	679.973	-0.0261141	0.0731389	-0.357049	0.721055	0.99901	GO:0009617|response to bacterium|BP,GO:0016442|RISC complex|CC,GO:0045202|synapse|CC,GO:0071222|cellular response to lipopolysaccharide|BP
ENSMUSG00000065574	ENSMUST00000083640	miR-203	Mir203	1013.99	0.0328396	0.0526459	0.623783	0.53277	0.99901	GO:0007605|sensory perception of sound|BP,GO:0035195|gene silencing by miRNA|BP,GO:0060576|intestinal epithelial cell development|BP,GO:0071230|cellular response to amino acid stimulus|BP
ENSMUSG00000065575	ENSMUST00000083641	miR-449a	Mir449a	15.8539	-0.0557416	0.159392	-0.349715	0.726553	0.99901	GO:0007283|spermatogenesis|BP,GO:0009791|post-embryonic development|BP,GO:0010468|regulation of gene expression|BP,GO:0010629|negative regulation of gene expression|BP,GO:0035264|multicellular organism growth|BP,GO:0044458|motile cilium assembly|BP,GO:1990403|embryonic brain development|BP,GO:1990830|cellular response to leukemia inhibitory factor|BP
ENSMUSG00000065577	ENSMUST00000083643	miR-329	Mir329	318.628	-0.00328526	0.0553727	-0.05933	0.952689	0.99901	GO:0007605|sensory perception of sound|BP,GO:0016525|negative regulation of angiogenesis|BP,GO:0030509|BMP signaling pathway|BP
ENSMUSG00000065578	ENSMUST00000083644	miR-181b-2	Mir181b-2	2219.56	0.0576208	0.0525849	1.09577	0.27318	0.99901	GO:0010629|negative regulation of gene expression|BP,GO:0045191|regulation of isotype switching|BP,GO:0060291|long-term synaptic potentiation|BP,GO:0071222|cellular response to lipopolysaccharide|BP,GO:0071241|cellular response to inorganic substance|BP,GO:1904322|cellular response to forskolin|BP
ENSMUSG00000065579	ENSMUST00000083645	miR-425	Mir425	2027.78	0.0799902	0.0389424	2.05406	0.0399696	0.955782	GO:0060291|long-term synaptic potentiation|BP,GO:0071222|cellular response to lipopolysaccharide|BP,GO:0071230|cellular response to amino acid stimulus|BP
ENSMUSG00000065580	ENSMUST00000083646	miR-15b	Mir15b	2668.17	-0.0532975	0.0557891	-0.955338	0.339407	0.99901	GO:0007569|cell aging|BP,GO:0009617|response to bacterium|BP,GO:0016442|RISC complex|CC,GO:0036294|cellular response to decreased oxygen levels|BP,GO:0070482|response to oxygen levels|BP,GO:0071230|cellular response to amino acid stimulus|BP
ENSMUSG00000065581	ENSMUST00000083647	miR-194-1	Mir194-1	807.11	0.011	0.0511059	0.21524	0.82958	0.99901	GO:0009617|response to bacterium|BP,GO:0016442|RISC complex|CC,GO:0071222|cellular response to lipopolysaccharide|BP,GO:0071230|cellular response to amino acid stimulus|BP
ENSMUSG00000065582	ENSMUST00000083648	miR-194-2	Mir194-2	1002.32	0.00975185	0.0539459	0.180771	0.856547	0.99901	GO:0009617|response to bacterium|BP,GO:0016442|RISC complex|CC,GO:0071222|cellular response to lipopolysaccharide|BP,GO:0071230|cellular response to amino acid stimulus|BP,GO:0071260|cellular response to mechanical stimulus|BP
ENSMUSG00000065583	ENSMUST00000083649	miR-218-2	Mir218-2	599.428	-0.0518952	0.0570771	-0.909212	0.363238	0.99901	GO:0010594|regulation of endothelial cell migration|BP,GO:0010629|negative regulation of gene expression|BP,GO:0035385|Roundabout signaling pathway|BP,GO:0060291|long-term synaptic potentiation|BP,GO:0061298|retina vasculature development in camera-type eye|BP
ENSMUSG00000065585	ENSMUST00000083651	miR-211	Mir211	13.3719	0.00454572	0.168389	0.0269953	0.978463	0.99901	GO:0007569|cell aging|BP,GO:0060291|long-term synaptic potentiation|BP,GO:1990830|cellular response to leukemia inhibitory factor|BP
ENSMUSG00000065586	ENSMUST00000083652	miR-96	Mir96	17.2742	-0.482353	0.40317	-1.1964	0.23154	0.99901	GO:0002093|auditory receptor cell morphogenesis|BP,GO:0007605|sensory perception of sound|BP,GO:0008344|adult locomotory behavior|BP,GO:0010468|regulation of gene expression|BP,GO:0046549|retinal cone cell development|BP,GO:0046660|female sex differentiation|BP,GO:0060041|retina development in camera-type eye|BP,GO:1990830|cellular response to leukemia inhibitory factor|BP
ENSMUSG00000065587	ENSMUST00000083653	miR-34c	Mir34c	98.1011	-0.055992	0.0781293	-0.716657	0.473586	0.99901	GO:0007283|spermatogenesis|BP,GO:0007569|cell aging|BP,GO:0007605|sensory perception of sound|BP,GO:0009791|post-embryonic development|BP,GO:0010629|negative regulation of gene expression|BP,GO:0016441|posttranscriptional gene silencing|BP,GO:0016442|RISC complex|CC,GO:0035264|multicellular organism growth|BP,GO:0044458|motile cilium assembly|BP,GO:0071241|cellular response to inorganic substance…
ENSMUSG00000065589	ENSMUST00000083655	miR-301	Mir301	270.197	-0.177894	0.116424	-1.52798	0.126518	0.99901	GO:0002437|inflammatory response to antigenic stimulus|BP,GO:0007605|sensory perception of sound|BP,GO:0009617|response to bacterium|BP,GO:0010628|positive regulation of gene expression|BP,GO:0010629|negative regulation of gene expression|BP,GO:0032713|negative regulation of interleukin-4 production|BP,GO:0035195|gene silencing by miRNA|BP,GO:0038155|interleukin-23-mediated signaling pathway|BP,G…
ENSMUSG00000065590	ENSMUST00000083656	miR-212	Mir212	29.7855	-0.0460165	0.130828	-0.351732	0.725039	0.99901	GO:0014041|regulation of neuron maturation|BP,GO:0050773|regulation of dendrite development|BP
ENSMUSG00000065592	ENSMUST00000083658	miR-145a	Mir145a	24525.4	-0.0208579	0.0807506	-0.2583	0.796175	0.99901	GO:0016442|RISC complex|CC,GO:0048660|regulation of smooth muscle cell proliferation|BP,GO:0060291|long-term synaptic potentiation|BP,GO:0060414|aorta smooth muscle tissue morphogenesis|BP,GO:0060947|cardiac vascular smooth muscle cell differentiation|BP,GO:0071230|cellular response to amino acid stimulus|BP,GO:0071361|cellular response to ethanol|BP,GO:0071391|cellular response to estrogen stimu…
ENSMUSG00000065593	ENSMUST00000083659	miR-339	Mir339	2769.51	-0.0075406	0.0536318	-0.140599	0.888187	0.99901	GO:0071361|cellular response to ethanol|BP,GO:1990830|cellular response to leukemia inhibitory factor|BP
ENSMUSG00000065594	ENSMUST00000083660	miR-107	Mir107	1883.29	-0.0283531	0.0403032	-0.703494	0.481748	0.99901	GO:0007605|sensory perception of sound|BP,GO:0009617|response to bacterium|BP,GO:0035195|gene silencing by miRNA|BP,GO:0070482|response to oxygen levels|BP,GO:0071222|cellular response to lipopolysaccharide|BP,GO:0071230|cellular response to amino acid stimulus|BP
ENSMUSG00000065596	ENSMUST00000083662	miR-184	Mir184	8.70877	-0.303698	0.213098	-1.42516	0.154111	0.99901	GO:0010468|regulation of gene expression|BP,GO:0010628|positive regulation of gene expression|BP,GO:0046661|male sex differentiation|BP,GO:0071222|cellular response to lipopolysaccharide|BP
ENSMUSG00000065597	ENSMUST00000083663	miR-124a-1	Mir124a-1	2.68906	-0.139928	0.355538	-0.393567	0.693901	0.99901	GO:0000902|cell morphogenesis|BP,GO:0003729|mRNA binding|MF,GO:0007417|central nervous system development|BP,GO:0010468|regulation of gene expression|BP,GO:0010976|positive regulation of neuron projection development|BP,GO:0016442|RISC complex|CC,GO:0031536|positive regulation of exit from mitosis|BP,GO:0035195|gene silencing by miRNA|BP,GO:0045666|positive regulation of neuron differentiation|BP…
ENSMUSG00000065599	ENSMUST00000083665	miR-23b	Mir23b	31844.7	-0.0356166	0.0339141	-1.0502	0.293627	0.99901	GO:0007569|cell aging|BP,GO:0007605|sensory perception of sound|BP,GO:0010468|regulation of gene expression|BP,GO:0042552|myelination|BP,GO:0045766|positive regulation of angiogenesis|BP,GO:0060291|long-term synaptic potentiation|BP,GO:0061298|retina vasculature development in camera-type eye|BP,GO:0071222|cellular response to lipopolysaccharide|BP,GO:2001260|regulation of semaphorin-plexin signa…
ENSMUSG00000065600	ENSMUST00000083666	miR-338	Mir338	4203.08	-0.197548	0.16334	-1.20943	0.226497	0.99901	GO:0007605|sensory perception of sound|BP,GO:0010629|negative regulation of gene expression|BP,GO:0016442|RISC complex|CC,GO:0042552|myelination|BP,GO:0045668|negative regulation of osteoblast differentiation|BP,GO:0060291|long-term synaptic potentiation|BP,GO:0071363|cellular response to growth factor stimulus|BP
ENSMUSG00000065601	ENSMUST00000083667	miR-146	Mir146	6579.86	-0.0271179	0.0653649	-0.41487	0.678237	0.99901	GO:0007605|sensory perception of sound|BP,GO:0010468|regulation of gene expression|BP,GO:0036294|cellular response to decreased oxygen levels|BP,GO:0045202|synapse|CC,GO:0070482|response to oxygen levels|BP,GO:0071222|cellular response to lipopolysaccharide|BP,GO:0071391|cellular response to estrogen stimulus|BP,GO:1990830|cellular response to leukemia inhibitory factor|BP
ENSMUSG00000065602	ENSMUST00000083668	miR-let7f-2	Mirlet7f-2	410531	0.0728189	0.0325098	2.23991	0.025097	0.763675	GO:0007569|cell aging|BP,GO:0016442|RISC complex|CC,GO:0030509|BMP signaling pathway|BP,GO:0060291|long-term synaptic potentiation|BP,GO:0071230|cellular response to amino acid stimulus|BP
ENSMUSG00000065603	ENSMUST00000083669	miR-218-1	Mir218-1	448.947	-0.0684222	0.0645321	-1.06028	0.289016	0.99901	GO:0010594|regulation of endothelial cell migration|BP,GO:0010629|negative regulation of gene expression|BP,GO:0035385|Roundabout signaling pathway|BP,GO:0060291|long-term synaptic potentiation|BP,GO:0061298|retina vasculature development in camera-type eye|BP
ENSMUSG00000065604	ENSMUST00000083670	miR-29b-1	Mir29b-1	7973.62	-0.0306691	0.0840557	-0.364867	0.715211	0.99901	GO:0007605|sensory perception of sound|BP,GO:0010629|negative regulation of gene expression|BP,GO:0016055|Wnt signaling pathway|BP,GO:0048771|tissue remodeling|BP,GO:0060291|long-term synaptic potentiation|BP,GO:0071222|cellular response to lipopolysaccharide|BP,GO:0071475|cellular hyperosmotic salinity response|BP,GO:1990830|cellular response to leukemia inhibitory factor|BP
ENSMUSG00000065606	ENSMUST00000083672	miR-16-2	Mir16-2	222852	0.0312533	0.0241193	1.29578	0.19505	0.99901	GO:0007569|cell aging|BP,GO:0007605|sensory perception of sound|BP,GO:0009611|response to wounding|BP,GO:0009617|response to bacterium|BP,GO:0016442|RISC complex|CC,GO:0070062|extracellular exosome|CC,GO:0070482|response to oxygen levels|BP,GO:0071222|cellular response to lipopolysaccharide|BP,GO:1990830|cellular response to leukemia inhibitory factor|BP
ENSMUSG00000065607	ENSMUST00000083673	miR-331	Mir331	250.806	-0.114326	0.0759504	-1.50528	0.132253	0.99901	GO:0007605|sensory perception of sound|BP,GO:0009617|response to bacterium|BP,GO:0016442|RISC complex|CC,GO:0071241|cellular response to inorganic substance|BP,GO:0071356|cellular response to tumor necrosis factor|BP,GO:1904322|cellular response to forskolin|BP,GO:1990830|cellular response to leukemia inhibitory factor|BP
ENSMUSG00000065608	ENSMUST00000083674	miR-let7c-2	Mirlet7c-2	237106	0.0182339	0.028151	0.647719	0.517167	0.99901	GO:0006402|mRNA catabolic process|BP,GO:0007566|embryo implantation|BP,GO:0016442|RISC complex|CC,GO:0035195|gene silencing by miRNA|BP,GO:0060291|long-term synaptic potentiation|BP
ENSMUSG00000065609	ENSMUST00000083675	miR-7-2	Mir7-2	931.398	0.166163	0.0686386	2.42083	0.015485	0.763675	GO:0010608|posttranscriptional regulation of gene expression|BP,GO:0035195|gene silencing by miRNA|BP,GO:0060291|long-term synaptic potentiation|BP,GO:0060395|SMAD protein signal transduction|BP,GO:0060576|intestinal epithelial cell development|BP,GO:0071222|cellular response to lipopolysaccharide|BP,GO:0071241|cellular response to inorganic substance|BP,GO:1904322|cellular response to forskolin|…
ENSMUSG00000065610	ENSMUST00000083676	miR-29a	Mir29a	222809	0.0780919	0.0459527	1.6994	0.0892441	0.99901	GO:0007605|sensory perception of sound|BP,GO:0010629|negative regulation of gene expression|BP,GO:0016442|RISC complex|CC,GO:0048771|tissue remodeling|BP,GO:0060291|long-term synaptic potentiation|BP,GO:0071222|cellular response to lipopolysaccharide|BP,GO:1990830|cellular response to leukemia inhibitory factor|BP
ENSMUSG00000065611	ENSMUST00000083677	miR-23a	Mir23a	61738.2	-0.0330839	0.0385029	-0.859259	0.390198	0.99901	GO:0000932|P-body|CC,GO:0003729|mRNA binding|MF,GO:0007569|cell aging|BP,GO:0007605|sensory perception of sound|BP,GO:0008344|adult locomotory behavior|BP,GO:0010468|regulation of gene expression|BP,GO:0010628|positive regulation of gene expression|BP,GO:0010629|negative regulation of gene expression|BP,GO:0016442|RISC complex|CC,GO:0030509|BMP signaling pathway|BP,GO:0031643|positive regulation …
ENSMUSG00000065612	ENSMUST00000083678	miR-151	Mir151	2260.01	0.022504	0.0732536	0.307206	0.758687	0.99901	GO:0007605|sensory perception of sound|BP,GO:0060291|long-term synaptic potentiation|BP,GO:0071230|cellular response to amino acid stimulus|BP
ENSMUSG00000065613	ENSMUST00000083679	miR-92-2	Mir92-2	232.628	0.145945	0.0670327	2.17723	0.0294637	0.83726	GO:0002903|negative regulation of B cell apoptotic process|BP,GO:0007605|sensory perception of sound|BP,GO:0010468|regulation of gene expression|BP,GO:0043066|negative regulation of apoptotic process|BP,GO:0060291|long-term synaptic potentiation|BP,GO:0071230|cellular response to amino acid stimulus|BP,GO:0071260|cellular response to mechanical stimulus|BP,GO:1990830|cellular response to leukemia…
ENSMUSG00000065616	ENSMUST00000083682	miR-375	Mir375	1.51989	0.541318	0.495204	1.09312	0.274341	0.99901	GO:0003323|type B pancreatic cell development|BP
ENSMUSG00000065617	ENSMUST00000083683	miR-323	Mir323	165.733	-0.0108144	0.0618267	-0.174915	0.861146	0.99901	GO:0071222|cellular response to lipopolysaccharide|BP,GO:1990830|cellular response to leukemia inhibitory factor|BP
ENSMUSG00000065619	ENSMUST00000083685	miR-183	Mir183	93.9243	-0.370047	0.286795	-1.29028	0.196952	0.99901	GO:0007569|cell aging|BP,GO:0007605|sensory perception of sound|BP,GO:0010468|regulation of gene expression|BP,GO:0046549|retinal cone cell development|BP,GO:0046660|female sex differentiation|BP,GO:0060041|retina development in camera-type eye|BP,GO:0071230|cellular response to amino acid stimulus|BP,GO:1990830|cellular response to leukemia inhibitory factor|BP
ENSMUSG00000070071	ENSMUST00000093563	miR-465	Mir465	0.0625759	-0.174917	2.62234	-0.0667026	0.946818	0.99901	NA
ENSMUSG00000070072	ENSMUST00000093564	miR-433	Mir433	21.8462	-0.0692013	0.142246	-0.486491	0.626619	0.99901	GO:0060291|long-term synaptic potentiation|BP,GO:0071222|cellular response to lipopolysaccharide|BP,GO:1990830|cellular response to leukemia inhibitory factor|BP
ENSMUSG00000070073	ENSMUST00000093565	miR-470	Mir470	0.171524	0.402164	1.56155	0.257541	0.796761	0.99901	GO:0010629|negative regulation of gene expression|BP,GO:1990830|cellular response to leukemia inhibitory factor|BP
ENSMUSG00000070074	ENSMUST00000093566	miR-484	Mir484	446.151	0.049607	0.0448141	1.10695	0.268315	0.99901	GO:0060291|long-term synaptic potentiation|BP,GO:0071222|cellular response to lipopolysaccharide|BP
ENSMUSG00000070075	ENSMUST00000093567	miR-490	Mir490	3.68992	0.0650066	0.326707	0.198975	0.842282	0.99901	NA
ENSMUSG00000070076	ENSMUST00000093568	miR-127	Mir127	19876.4	-0.0442959	0.0541234	-0.818424	0.413115	0.99901	GO:0040029|regulation of gene expression, epigenetic|BP,GO:0060291|long-term synaptic potentiation|BP,GO:0070482|response to oxygen levels|BP,GO:1990830|cellular response to leukemia inhibitory factor|BP
ENSMUSG00000070077	ENSMUST00000093569	miR-491	Mir491	137.318	0.102598	0.0680626	1.50741	0.131707	0.99901	GO:0007605|sensory perception of sound|BP,GO:0036294|cellular response to decreased oxygen levels|BP
ENSMUSG00000070078	ENSMUST00000093570	miR-463	Mir463	0.132759	0.209805	1.62452	0.129149	0.89724	0.99901	NA
ENSMUSG00000070080	ENSMUST00000093572	miR-431	Mir431	514.503	0.0263093	0.0497119	0.529235	0.596642	0.99901	GO:0071222|cellular response to lipopolysaccharide|BP,GO:1990830|cellular response to leukemia inhibitory factor|BP
ENSMUSG00000070081	ENSMUST00000093573	miR-505	Mir505	90.1472	-0.137883	0.0767306	-1.79698	0.0723396	0.99901	GO:0016442|RISC complex|CC
ENSMUSG00000070084	ENSMUST00000093576	miR-486	Mir486	35923	0.135429	0.0804904	1.68254	0.0924636	0.99901	GO:0016442|RISC complex|CC,GO:0060291|long-term synaptic potentiation|BP,GO:0071222|cellular response to lipopolysaccharide|BP,GO:0071230|cellular response to amino acid stimulus|BP,GO:0071391|cellular response to estrogen stimulus|BP
ENSMUSG00000070099	ENSMUST00000093591	miR-466	Mir466	0.125237	0.209804	1.91188	0.109737	0.912618	0.99901	GO:0010468|regulation of gene expression|BP,GO:0071241|cellular response to inorganic substance|BP,GO:0071391|cellular response to estrogen stimulus|BP,GO:1904322|cellular response to forskolin|BP
ENSMUSG00000070100	ENSMUST00000093592	miR-362	Mir362	226.756	0.0400774	0.0691303	0.579737	0.562092	0.99901	GO:0016442|RISC complex|CC,GO:0071361|cellular response to ethanol|BP,GO:1990830|cellular response to leukemia inhibitory factor|BP
ENSMUSG00000070101	ENSMUST00000093593	miR-341	Mir341	402.011	-0.0426132	0.0424278	-1.00437	0.3152	0.99901	NA
ENSMUSG00000070102	ENSMUST00000093594	miR-455	Mir455	213.467	-0.0889352	0.0686894	-1.29474	0.195409	0.99901	GO:0007605|sensory perception of sound|BP,GO:0016442|RISC complex|CC,GO:0046661|male sex differentiation|BP,GO:0071230|cellular response to amino acid stimulus|BP,GO:1990830|cellular response to leukemia inhibitory factor|BP
ENSMUSG00000070103	ENSMUST00000093595	miR-488	Mir488	13.1394	-0.125046	0.171568	-0.728844	0.466097	0.99901	NA
ENSMUSG00000070105	ENSMUST00000093597	miR-495	Mir495	26.2259	-0.110063	0.196921	-0.558921	0.576215	0.99901	GO:0035195|gene silencing by miRNA|BP,GO:0071234|cellular response to phenylalanine|BP,GO:0071260|cellular response to mechanical stimulus|BP
ENSMUSG00000070106	ENSMUST00000093598	miR-363	Mir363	10.9365	0.00806269	0.201238	0.0400655	0.968041	0.99901	GO:0002903|negative regulation of B cell apoptotic process|BP,GO:0043066|negative regulation of apoptotic process|BP,GO:1990830|cellular response to leukemia inhibitory factor|BP
ENSMUSG00000070107	ENSMUST00000093599	miR-489	Mir489	28.2282	-0.152853	0.162289	-0.941856	0.346267	0.99901	GO:0010629|negative regulation of gene expression|BP,GO:0014835|myoblast differentiation involved in skeletal muscle regeneration|BP,GO:0035195|gene silencing by miRNA|BP,GO:0044838|cell quiescence|BP,GO:1990830|cellular response to leukemia inhibitory factor|BP
ENSMUSG00000070108	ENSMUST00000093600	miR-500	Mir500	187.461	-0.00377477	0.055467	-0.0680544	0.945742	0.99901	GO:0016442|RISC complex|CC,GO:0060291|long-term synaptic potentiation|BP,GO:0071222|cellular response to lipopolysaccharide|BP,GO:1990830|cellular response to leukemia inhibitory factor|BP
ENSMUSG00000070109	ENSMUST00000093601	miR-497b	Mir497b	8.31482	-0.272343	0.209596	-1.29937	0.193817	0.99901	NA
ENSMUSG00000070110	ENSMUST00000093602	miR-504	Mir504	73.2577	0.0263352	0.0910523	0.289232	0.772404	0.99901	NA
ENSMUSG00000070126	ENSMUST00000093618	miR-199a-2	Mir199a-2	83119.4	-0.037133	0.0408534	-0.908934	0.363385	0.99901	GO:0007569|cell aging|BP,GO:0007605|sensory perception of sound|BP,GO:0036294|cellular response to decreased oxygen levels|BP,GO:0046322|negative regulation of fatty acid oxidation|BP,GO:0070482|response to oxygen levels|BP,GO:0071222|cellular response to lipopolysaccharide|BP,GO:0071230|cellular response to amino acid stimulus|BP,GO:0071241|cellular response to inorganic substance|BP,GO:0071456|…
ENSMUSG00000070127	ENSMUST00000093619	miR-146b	Mir146b	1119.26	0.0484976	0.0490428	0.988883	0.32272	0.99901	GO:0007605|sensory perception of sound|BP,GO:0042552|myelination|BP,GO:0070482|response to oxygen levels|BP,GO:0071222|cellular response to lipopolysaccharide|BP,GO:0071356|cellular response to tumor necrosis factor|BP
ENSMUSG00000070128	ENSMUST00000093620	miR-485	Mir485	329.728	0.0690643	0.0722521	0.95588	0.339133	0.99901	GO:1990830|cellular response to leukemia inhibitory factor|BP
ENSMUSG00000070129	ENSMUST00000093621	miR-3071	Mir3071	1.97922	-0.955592	0.468488	-2.03974	0.0413767	0.955782	NA
ENSMUSG00000070130	ENSMUST00000093622	miR-328	Mir328	5578.83	0.096845	0.087653	1.10487	0.269217	0.99901	GO:0016442|RISC complex|CC,GO:0060291|long-term synaptic potentiation|BP
ENSMUSG00000070133	ENSMUST00000093625	miR-434	Mir434	14905.6	0.0810566	0.0431191	1.87983	0.060131	0.986856	GO:0007605|sensory perception of sound|BP,GO:0060291|long-term synaptic potentiation|BP,GO:0071475|cellular hyperosmotic salinity response|BP,GO:1990830|cellular response to leukemia inhibitory factor|BP
ENSMUSG00000070136	ENSMUST00000093627	miR-496a	Mir496a	33.5496	-0.0582383	0.11397	-0.510998	0.609352	0.99901	GO:0071234|cellular response to phenylalanine|BP,GO:0071361|cellular response to ethanol|BP
ENSMUSG00000070138	ENSMUST00000093629	miR-452	Mir452	5.08734	0.0966803	0.268365	0.360257	0.718655	0.99901	GO:0010628|positive regulation of gene expression|BP,GO:0061309|cardiac neural crest cell development involved in outflow tract morphogenesis|BP
ENSMUSG00000070139	ENSMUST00000093630	miR-532	Mir532	3602.34	-0.0297838	0.0332846	-0.894822	0.370882	0.99901	GO:0007605|sensory perception of sound|BP,GO:0016442|RISC complex|CC,GO:0071333|cellular response to glucose stimulus|BP,GO:1990830|cellular response to leukemia inhibitory factor|BP
ENSMUSG00000070140	ENSMUST00000093631	miR-483	Mir483	551.874	0.127899	0.0965605	1.32455	0.18532	0.99901	GO:0007569|cell aging|BP,GO:0070482|response to oxygen levels|BP
ENSMUSG00000070141	ENSMUST00000093632	miR-494	Mir494	235.257	0.118385	0.0589428	2.00847	0.0445938	0.955782	GO:0009611|response to wounding|BP,GO:0010468|regulation of gene expression|BP,GO:0010629|negative regulation of gene expression|BP,GO:0035195|gene silencing by miRNA|BP,GO:0043154|negative regulation of cysteine-type endopeptidase activity involved in apoptotic process|BP,GO:0046626|regulation of insulin receptor signaling pathway|BP,GO:0051897|positive regulation of protein kinase B signaling|B…
ENSMUSG00000070144	ENSMUST00000093635	miR-1a-1	Mir1a-1	5.05461e+06	0.232358	0.0575278	4.03905	5.36677e-05	0.0183557	GO:0010468|regulation of gene expression|BP,GO:0010608|posttranscriptional regulation of gene expression|BP,GO:0010629|negative regulation of gene expression|BP,GO:0016442|RISC complex|CC,GO:0017148|negative regulation of translation|BP,GO:0035195|gene silencing by miRNA|BP,GO:0070884|regulation of calcineurin-NFAT signaling cascade|BP,GO:1990830|cellular response to leukemia inhibitory factor|BP
ENSMUSG00000072837	ENSMUST00000102105	miR-546	Mir546	0.423397	-1.07021	0.821954	-1.30203	0.192905	0.99901	NA
ENSMUSG00000072900	ENSMUST00000102167	miR-540	Mir540	235.121	-0.0374692	0.0617162	-0.60712	0.543771	0.99901	GO:0060291|long-term synaptic potentiation|BP,GO:1990830|cellular response to leukemia inhibitory factor|BP
ENSMUSG00000076005	ENSMUST00000102051	miR-547	Mir547	78.3973	-0.0722721	0.10942	-0.660503	0.508931	0.99901	NA
ENSMUSG00000076006	ENSMUST00000102052	miR-376c	Mir376c	868.108	0.00688626	0.045413	0.151637	0.879474	0.99901	GO:0071234|cellular response to phenylalanine|BP
ENSMUSG00000076009	ENSMUST00000102055	miR-688	Mir688	0.149497	-0.751988	1.40538	-0.535079	0.592595	0.99901	NA
ENSMUSG00000076010	ENSMUST00000102056	miR-615	Mir615	1438.83	0.0284872	0.0428082	0.665461	0.505756	0.99901	GO:0071241|cellular response to inorganic substance|BP,GO:1904322|cellular response to forskolin|BP
ENSMUSG00000076011	ENSMUST00000102057	miR-652	Mir652	72.3123	-0.0315276	0.110753	-0.284665	0.775901	0.99901	GO:0007605|sensory perception of sound|BP,GO:0016442|RISC complex|CC,GO:0060291|long-term synaptic potentiation|BP,GO:0071241|cellular response to inorganic substance|BP,GO:0071260|cellular response to mechanical stimulus|BP,GO:1904322|cellular response to forskolin|BP,GO:1990830|cellular response to leukemia inhibitory factor|BP
ENSMUSG00000076012	ENSMUST00000102058	miR-705	Mir705	0.0366761	0.402153	2.97998	0.134951	0.89265	0.99901	GO:0014850|response to muscle activity|BP,GO:0070482|response to oxygen levels|BP
ENSMUSG00000076028	ENSMUST00000102074	miR-669a-3	Mir669a-3	0.534012	0.20195	0.829323	0.243512	0.807609	0.99901	GO:0010468|regulation of gene expression|BP,GO:2001015|negative regulation of skeletal muscle cell differentiation|BP
ENSMUSG00000076033	ENSMUST00000102079	miR-692-3	Mir692-3	0.0372661	0.402153	2.97998	0.134951	0.89265	0.99901	NA
ENSMUSG00000076041	ENSMUST00000102087	miR-20b	Mir20b	55.3298	-0.222543	0.14366	-1.5491	0.121359	0.99901	GO:0002903|negative regulation of B cell apoptotic process|BP,GO:0007605|sensory perception of sound|BP,GO:0009611|response to wounding|BP,GO:0016442|RISC complex|CC,GO:0036294|cellular response to decreased oxygen levels|BP,GO:0043066|negative regulation of apoptotic process|BP,GO:0070062|extracellular exosome|CC,GO:0071241|cellular response to inorganic substance|BP,GO:1904322|cellular response…
ENSMUSG00000076049	ENSMUST00000102094	miR-598	Mir598	57.8756	-0.00953321	0.0993005	-0.0960036	0.923518	0.99901	GO:0071222|cellular response to lipopolysaccharide|BP
ENSMUSG00000076050	ENSMUST00000102095	miR-450b	Mir450b	251.575	-0.0725898	0.0592086	-1.226	0.220199	0.99901	GO:0009957|epidermal cell fate specification|BP,GO:0010629|negative regulation of gene expression|BP,GO:0035195|gene silencing by miRNA|BP,GO:0072148|epithelial cell fate commitment|BP
ENSMUSG00000076051	ENSMUST00000102096	miR-707	Mir707	0.0277071	0.0174383	2.97998	0.00585181	0.995331	0.99901	NA
ENSMUSG00000076052	ENSMUST00000102097	miR-541	Mir541	2997.42	0.044398	0.0449978	0.986669	0.323805	0.99901	GO:0003323|type B pancreatic cell development|BP,GO:0060291|long-term synaptic potentiation|BP
ENSMUSG00000076060	ENSMUST00000102106	miR-704	Mir704	0.778216	-0.508405	0.714211	-0.711841	0.476563	0.99901	NA
ENSMUSG00000076062	ENSMUST00000102108	miR-92-1	Mir92-1	5821.54	0.147808	0.0641582	2.3038	0.0212338	0.763675	GO:0001701|in utero embryonic development|BP,GO:0002329|pre-B cell differentiation|BP,GO:0002903|negative regulation of B cell apoptotic process|BP,GO:0007605|sensory perception of sound|BP,GO:0010468|regulation of gene expression|BP,GO:0021522|spinal cord motor neuron differentiation|BP,GO:0030324|lung development|BP,GO:0043066|negative regulation of apoptotic process|BP,GO:0060291|long-term syn…
ENSMUSG00000076063	ENSMUST00000102109	miR-539	Mir539	19.4683	0.112118	0.396681	0.282639	0.777454	0.99901	GO:0003723|RNA binding|MF,GO:0005634|nucleus|CC,GO:0005737|cytoplasm|CC,GO:0010629|negative regulation of gene expression|BP,GO:0060291|long-term synaptic potentiation|BP,GO:0071234|cellular response to phenylalanine|BP,GO:0090140|regulation of mitochondrial fission|BP,GO:1990830|cellular response to leukemia inhibitory factor|BP
ENSMUSG00000076066	ENSMUST00000102112	miR-223	Mir223	3875.51	-0.109235	0.0604895	-1.80586	0.0709405	0.99901	GO:0009617|response to bacterium|BP,GO:0010468|regulation of gene expression|BP,GO:0030854|positive regulation of granulocyte differentiation|BP,GO:0035195|gene silencing by miRNA|BP,GO:0036294|cellular response to decreased oxygen levels|BP,GO:0070482|response to oxygen levels|BP,GO:0071222|cellular response to lipopolysaccharide|BP,GO:0071391|cellular response to estrogen stimulus|BP,GO:0071864…
ENSMUSG00000076067	ENSMUST00000102113	miR-592	Mir592	13.9917	-0.145941	0.168852	-0.864311	0.387417	0.99901	GO:1990830|cellular response to leukemia inhibitory factor|BP
ENSMUSG00000076118	ENSMUST00000084675	miR-669c	Mir669c	107.628	-0.192325	0.0792458	-2.42694	0.0152266	0.763675	GO:0016442|RISC complex|CC,GO:0071230|cellular response to amino acid stimulus|BP
ENSMUSG00000076119	ENSMUST00000102164	miR-698	Mir698	0.216326	-0.36727	1.09584	-0.33515	0.737512	0.99901	NA
ENSMUSG00000076120	ENSMUST00000102165	miR-551b	Mir551b	3.08865	-0.150773	0.342112	-0.440712	0.659421	0.99901	GO:0060291|long-term synaptic potentiation|BP
ENSMUSG00000076122	ENSMUST00000102168	miR-503	Mir503	1005.73	-0.019928	0.0390648	-0.510127	0.609962	0.99901	GO:0003323|type B pancreatic cell development|BP,GO:1990830|cellular response to leukemia inhibitory factor|BP
ENSMUSG00000076123	ENSMUST00000102169	miR-700	Mir700	270.702	-0.033548	0.052638	-0.637333	0.523908	0.99901	GO:0009617|response to bacterium|BP
ENSMUSG00000076126	ENSMUST00000102172	miR-669b	Mir669b	1.009	-0.255092	0.579179	-0.440438	0.65962	0.99901	NA
ENSMUSG00000076128	ENSMUST00000102174	miR-686	Mir686	0.145495	-0.367271	1.41319	-0.259887	0.794951	0.99901	NA
ENSMUSG00000076138	ENSMUST00000102184	Gm26377	Gm26377	0.61003	0.1968	0.772107	0.254887	0.79881	0.99901	NA
ENSMUSG00000076140	ENSMUST00000102186	miR-542	Mir542	961.154	-0.0237071	0.0333557	-0.710735	0.477248	0.99901	GO:0007605|sensory perception of sound|BP,GO:0060218|hematopoietic stem cell differentiation|BP,GO:1990830|cellular response to leukemia inhibitory factor|BP
ENSMUSG00000076141	ENSMUST00000102187	miR-693	Mir693	1.05453	0.00830522	0.596567	0.0139217	0.988892	0.99901	NA
ENSMUSG00000076143	ENSMUST00000102189	miR-708	Mir708	656.944	-0.106421	0.0452469	-2.35201	0.0186725	0.763675	GO:0016442|RISC complex|CC,GO:0071230|cellular response to amino acid stimulus|BP,GO:0071391|cellular response to estrogen stimulus|BP
ENSMUSG00000076145	ENSMUST00000102191	miR-679	Mir679	23.7333	0.103432	0.134285	0.770243	0.441156	0.99901	GO:1990830|cellular response to leukemia inhibitory factor|BP
ENSMUSG00000076146	ENSMUST00000102192	miR-449c	Mir449c	0.303389	0.786885	1.00058	0.786427	0.431617	0.99901	GO:0007283|spermatogenesis|BP,GO:0009791|post-embryonic development|BP,GO:0010629|negative regulation of gene expression|BP,GO:0035264|multicellular organism growth|BP,GO:0044458|motile cilium assembly|BP,GO:1990403|embryonic brain development|BP,GO:1990830|cellular response to leukemia inhibitory factor|BP
ENSMUSG00000076147	ENSMUST00000102193	miR-694	Mir694	0.175996	0.0174465	1.55304	0.0112338	0.991037	0.99901	NA
ENSMUSG00000076163	ENSMUST00000102208	miR-701	Mir701	86.3817	-0.145268	0.0818987	-1.77376	0.0761031	0.99901	NA
ENSMUSG00000076219	ENSMUST00000102265	miR-487b	Mir487b	111.108	0.0136751	0.073849	0.185176	0.853091	0.99901	GO:0007605|sensory perception of sound|BP,GO:0060291|long-term synaptic potentiation|BP,GO:0071234|cellular response to phenylalanine|BP
ENSMUSG00000076222	ENSMUST00000102268	miR-297b	Mir297b	0.482099	-0.674684	0.79295	-0.850854	0.394851	0.99901	NA
ENSMUSG00000076240	ENSMUST00000102285	miR-702	Mir702	6.54358	-0.237126	0.236902	-1.00095	0.316852	0.99901	GO:0010629|negative regulation of gene expression|BP,GO:2000648|positive regulation of stem cell proliferation|BP
ENSMUSG00000076241	ENSMUST00000102286	miR-543	Mir543	30.6465	-0.177944	0.125976	-1.41252	0.157797	0.99901	GO:0071234|cellular response to phenylalanine|BP
ENSMUSG00000076251	ENSMUST00000102296	miR-501	Mir501	444.455	0.213045	0.1014	2.10103	0.035638	0.952692	GO:0007605|sensory perception of sound|BP,GO:0060291|long-term synaptic potentiation|BP,GO:0071222|cellular response to lipopolysaccharide|BP
ENSMUSG00000076252	ENSMUST00000102297	miR-302b	Mir302b	0.0986589	0.0174446	1.99598	0.00873984	0.993027	0.99901	GO:0030324|lung development|BP,GO:1990830|cellular response to leukemia inhibitory factor|BP
ENSMUSG00000076255	ENSMUST00000102300	miR-92b	Mir92b	7.89857	-0.119576	0.276825	-0.431955	0.665774	0.99901	GO:0060291|long-term synaptic potentiation|BP,GO:0070482|response to oxygen levels|BP,GO:0071230|cellular response to amino acid stimulus|BP,GO:1904322|cellular response to forskolin|BP
ENSMUSG00000076256	ENSMUST00000102301	miR-19b-1	Mir19b-1	917.965	-0.169405	0.0955626	-1.77271	0.0762768	0.99901	GO:0001701|in utero embryonic development|BP,GO:0002329|pre-B cell differentiation|BP,GO:0002903|negative regulation of B cell apoptotic process|BP,GO:0007569|cell aging|BP,GO:0009617|response to bacterium|BP,GO:0016442|RISC complex|CC,GO:0021522|spinal cord motor neuron differentiation|BP,GO:0030324|lung development|BP,GO:0043066|negative regulation of apoptotic process|BP,GO:0060291|long-term s…
ENSMUSG00000076269	ENSMUST00000102314	miR-374b	Mir374b	362.257	-0.0603726	0.0438312	-1.37739	0.168392	0.99901	GO:0009617|response to bacterium|BP,GO:0016442|RISC complex|CC,GO:0060291|long-term synaptic potentiation|BP,GO:1990830|cellular response to leukemia inhibitory factor|BP
ENSMUSG00000076272	ENSMUST00000102317	miR-666	Mir666	138.909	0.0414862	0.0632237	0.656182	0.511707	0.99901	GO:0071234|cellular response to phenylalanine|BP
ENSMUSG00000076275	ENSMUST00000102320	miR-675	Mir675	61.606	-0.00653848	0.0900123	-0.0726399	0.942093	0.99901	GO:0010629|negative regulation of gene expression|BP,GO:0030514|negative regulation of BMP signaling pathway|BP,GO:0043415|positive regulation of skeletal muscle tissue regeneration|BP,GO:2001016|positive regulation of skeletal muscle cell differentiation|BP
ENSMUSG00000076286	ENSMUST00000102331	miR-672	Mir672	132.581	0.0118666	0.107878	0.11	0.912409	0.99901	GO:0046660|female sex differentiation|BP,GO:0060291|long-term synaptic potentiation|BP,GO:0071222|cellular response to lipopolysaccharide|BP,GO:0071391|cellular response to estrogen stimulus|BP,GO:1990830|cellular response to leukemia inhibitory factor|BP
ENSMUSG00000076288	ENSMUST00000102333	miR-301b	Mir301b	3.80224	0.022671	0.339189	0.0668389	0.94671	0.99901	GO:0060291|long-term synaptic potentiation|BP,GO:1990830|cellular response to leukemia inhibitory factor|BP
ENSMUSG00000076309	ENSMUST00000102354	miR-147	Mir147	4.01612	0.13926	0.302707	0.460049	0.645481	0.99901	GO:0003674|molecular_function|MF,GO:0005575|cellular_component|CC,GO:0030509|BMP signaling pathway|BP,GO:0050728|negative regulation of inflammatory response|BP,GO:0071222|cellular response to lipopolysaccharide|BP
ENSMUSG00000076312	ENSMUST00000102357	miR-499	Mir499	2454.71	-0.120944	0.118144	-1.0237	0.305977	0.99901	GO:0010468|regulation of gene expression|BP,GO:0036294|cellular response to decreased oxygen levels|BP,GO:0048747|muscle fiber development|BP
ENSMUSG00000076313	ENSMUST00000102358	miR-665	Mir665	25.4063	-0.293371	0.1377	-2.13051	0.0331296	0.91599	GO:0071260|cellular response to mechanical stimulus|BP,GO:1990830|cellular response to leukemia inhibitory factor|BP
ENSMUSG00000076316	ENSMUST00000102361	miR-673	Mir673	194.653	0.138122	0.071795	1.92383	0.0543757	0.983391	GO:0060291|long-term synaptic potentiation|BP
ENSMUSG00000076318	ENSMUST00000102363	miR-216b	Mir216b	0.138507	0.594522	1.60961	0.369358	0.711861	0.99901	GO:0071230|cellular response to amino acid stimulus|BP,GO:1990830|cellular response to leukemia inhibitory factor|BP
ENSMUSG00000076335	ENSMUST00000102380	miR-670	Mir670	1.44706	0.336837	0.50486	0.667189	0.504651	0.99901	GO:1990830|cellular response to leukemia inhibitory factor|BP
ENSMUSG00000076338	ENSMUST00000102383	miR-181d	Mir181d	207.46	-0.00711557	0.0653725	-0.108847	0.913324	0.99901	GO:0007605|sensory perception of sound|BP,GO:0060291|long-term synaptic potentiation|BP,GO:0060395|SMAD protein signal transduction|BP,GO:0071363|cellular response to growth factor stimulus|BP
ENSMUSG00000076357	ENSMUST00000102402	miR-653	Mir653	448.976	0.071577	0.0633021	1.13072	0.258173	0.99901	NA
ENSMUSG00000076361	ENSMUST00000102406	miR-182	Mir182	132.227	-0.710754	0.294548	-2.41303	0.0158204	0.763675	GO:0007605|sensory perception of sound|BP,GO:0010468|regulation of gene expression|BP,GO:0016055|Wnt signaling pathway|BP,GO:0046549|retinal cone cell development|BP,GO:0046660|female sex differentiation|BP,GO:0060041|retina development in camera-type eye|BP,GO:0071222|cellular response to lipopolysaccharide|BP,GO:1990830|cellular response to leukemia inhibitory factor|BP
ENSMUSG00000076372	ENSMUST00000102417	miR-568	Mir568	0.0663139	-0.174916	2.58387	-0.0676955	0.946028	0.99901	NA
ENSMUSG00000076376	ENSMUST00000102421	miR-674	Mir674	1042.45	-0.062021	0.040677	-1.52472	0.127329	0.99901	GO:0007605|sensory perception of sound|BP,GO:0060291|long-term synaptic potentiation|BP,GO:0071230|cellular response to amino acid stimulus|BP
ENSMUSG00000076379	ENSMUST00000102424	miR-190a	Mir190a	5527.82	-0.153	0.0619747	-2.46875	0.0135585	0.763675	GO:1990830|cellular response to leukemia inhibitory factor|BP
ENSMUSG00000076387	ENSMUST00000102432	miR-671	Mir671	525.362	0.107555	0.0420314	2.55892	0.0104997	0.763675	GO:0007569|cell aging|BP,GO:0007605|sensory perception of sound|BP,GO:1990830|cellular response to leukemia inhibitory factor|BP
ENSMUSG00000076396	ENSMUST00000102441	miR-667	Mir667	8.24035	-0.264247	0.229177	-1.15303	0.2489	0.99901	GO:0060291|long-term synaptic potentiation|BP,GO:0071234|cellular response to phenylalanine|BP
ENSMUSG00000076398	ENSMUST00000102443	miR-676	Mir676	5244.95	0.0194538	0.0360706	0.539326	0.589662	0.99901	GO:0007605|sensory perception of sound|BP,GO:0071230|cellular response to amino acid stimulus|BP,GO:1990830|cellular response to leukemia inhibitory factor|BP
ENSMUSG00000076399	ENSMUST00000102444	miR-450-2	Mir450-2	45.4226	-0.0497462	0.100067	-0.497131	0.619097	0.99901	GO:1990830|cellular response to leukemia inhibitory factor|BP
ENSMUSG00000076444	ENSMUST00000103245	miR-761	Mir761	11.588	0.0954333	0.175381	0.544149	0.586339	0.99901	NA
ENSMUSG00000076451	ENSMUST00000103252	miR-770	Mir770	4.64113	-0.0790427	0.283319	-0.278988	0.780254	0.99901	GO:0007605|sensory perception of sound|BP,GO:0060291|long-term synaptic potentiation|BP
ENSMUSG00000076456	ENSMUST00000103257	miR-760	Mir760	3.65653	0.0911472	0.341279	0.267075	0.789411	0.99901	GO:0060291|long-term synaptic potentiation|BP,GO:0071260|cellular response to mechanical stimulus|BP
ENSMUSG00000076457	ENSMUST00000103258	miR-802	Mir802	1.32179	0.879707	0.590996	1.48852	0.136615	0.99901	GO:0071230|cellular response to amino acid stimulus|BP
ENSMUSG00000076459	ENSMUST00000103260	miR-758	Mir758	0.658972	0.221536	0.787476	0.281324	0.778462	0.99901	NA
ENSMUSG00000076460	ENSMUST00000103261	miR-744	Mir744	439.319	-0.00278332	0.0626076	-0.0444566	0.96454	0.99901	GO:0005515|protein binding|MF,GO:0007605|sensory perception of sound|BP,GO:0009617|response to bacterium|BP,GO:0010628|positive regulation of gene expression|BP,GO:0016442|RISC complex|CC,GO:0045787|positive regulation of cell cycle|BP,GO:0045815|positive regulation of gene expression, epigenetic|BP,GO:0045944|positive regulation of transcription by RNA polymerase II|BP,GO:0048146|positive regula…
ENSMUSG00000076946	ENSMUST00000103758	miR-582	Mir582	17.0839	-0.108043	0.150701	-0.716932	0.473416	0.99901	NA
ENSMUSG00000076948	ENSMUST00000103760	miR-467e	Mir467e	43.3618	-0.11841	0.10214	-1.15929	0.246338	0.99901	GO:0016442|RISC complex|CC
ENSMUSG00000076956	ENSMUST00000103768	miR-297a-3	Mir297a-3	0.411909	-1.05851	0.821871	-1.28793	0.19777	0.99901	NA
ENSMUSG00000076959	ENSMUST00000103771	miR-669l	Mir669l	0.292921	0.402166	1.00565	0.399907	0.689225	0.99901	NA
ENSMUSG00000076972	ENSMUST00000103784	miR-193b	Mir193b	235.94	0.106892	0.071753	1.48973	0.136296	0.99901	GO:0007569|cell aging|BP,GO:0007605|sensory perception of sound|BP,GO:0060218|hematopoietic stem cell differentiation|BP,GO:1990830|cellular response to leukemia inhibitory factor|BP
ENSMUSG00000076976	ENSMUST00000103788	miR-297c	Mir297c	0.449176	-0.866647	0.805341	-1.07612	0.281872	0.99901	GO:1990830|cellular response to leukemia inhibitory factor|BP
ENSMUSG00000076983	ENSMUST00000103795	miR-297a-2	Mir297a-2	0.13347	-0.174913	1.88459	-0.0928123	0.926053	0.99901	NA
ENSMUSG00000076994	ENSMUST00000103806	miR-466b-3	Mir466b-3	0.0656128	0.209799	2.59086	0.0809765	0.935461	0.99901	NA
ENSMUSG00000077001	ENSMUST00000103813	miR-544	Mir544	13.7988	-0.07921	0.178913	-0.442729	0.657962	0.99901	GO:0071234|cellular response to phenylalanine|BP,GO:1990830|cellular response to leukemia inhibitory factor|BP
ENSMUSG00000077021	ENSMUST00000103833	miR-467d	Mir467d	13.9866	-0.184021	0.193483	-0.951093	0.341557	0.99901	GO:0071222|cellular response to lipopolysaccharide|BP
ENSMUSG00000077025	ENSMUST00000103837	miR-493	Mir493	339.656	0.0808632	0.054738	1.47728	0.139602	0.99901	GO:0071391|cellular response to estrogen stimulus|BP,GO:1990830|cellular response to leukemia inhibitory factor|BP
ENSMUSG00000077038	ENSMUST00000103850	miR-669f	Mir669f	2.06108	-0.489103	0.404322	-1.20969	0.226399	0.99901	GO:0016442|RISC complex|CC,GO:0071230|cellular response to amino acid stimulus|BP
ENSMUSG00000077042	ENSMUST00000103854	miR-574	Mir574	1044.11	-0.0820262	0.0536508	-1.52889	0.126292	0.99901	GO:0070482|response to oxygen levels|BP,GO:0071391|cellular response to estrogen stimulus|BP,GO:1990830|cellular response to leukemia inhibitory factor|BP,GO:2000177|regulation of neural precursor cell proliferation|BP
ENSMUSG00000077049	ENSMUST00000103861	miR-467c	Mir467c	10.3773	-0.279842	0.186736	-1.49859	0.133979	0.99901	NA
ENSMUSG00000077086	ENSMUST00000103898	miR-669o	Mir669o	1.1167	-0.116758	0.60063	-0.194393	0.845868	0.99901	GO:0016442|RISC complex|CC
ENSMUSG00000077092	ENSMUST00000103904	miR-742	Mir742	0.0566935	-0.174918	2.97998	-0.0586978	0.953193	0.99901	GO:0046660|female sex differentiation|BP
ENSMUSG00000077111	ENSMUST00000103923	miR-18b	Mir18b	2.13176	0.156017	0.419363	0.372033	0.709868	0.99901	GO:0002903|negative regulation of B cell apoptotic process|BP,GO:0043066|negative regulation of apoptotic process|BP,GO:1990830|cellular response to leukemia inhibitory factor|BP
ENSMUSG00000077113	ENSMUST00000103925	miR-466p	Mir466p	0.0611632	-0.174917	2.63768	-0.0663147	0.947127	0.99901	NA
ENSMUSG00000077119	ENSMUST00000103931	miR-741	Mir741	0.848958	0.268685	0.814116	0.330032	0.741376	0.99901	GO:0046660|female sex differentiation|BP,GO:1990830|cellular response to leukemia inhibitory factor|BP
ENSMUSG00000077127	ENSMUST00000103939	miR-743	Mir743	0.297705	0.402166	1.00331	0.400841	0.688537	0.99901	GO:0046660|female sex differentiation|BP
ENSMUSG00000077834	ENSMUST00000104644	miR-669d	Mir669d	0.867647	0.214031	0.618183	0.346226	0.729173	0.99901	NA
ENSMUSG00000077872	ENSMUST00000104680	miR-878	Mir878	0.092961	0.0174444	2.02372	0.00861998	0.993122	0.99901	GO:0046660|female sex differentiation|BP,GO:1990830|cellular response to leukemia inhibitory factor|BP
ENSMUSG00000077886	ENSMUST00000104694	miR-295	Mir295	0.0339288	0.0174383	2.97998	0.00585181	0.995331	0.99901	GO:0010468|regulation of gene expression|BP,GO:0043066|negative regulation of apoptotic process|BP,GO:1990830|cellular response to leukemia inhibitory factor|BP
ENSMUSG00000077890	ENSMUST00000104698	miR-875	Mir875	0.0661346	0.209799	2.58565	0.0811397	0.935331	0.99901	NA
ENSMUSG00000077896	ENSMUST00000104703	miR-879	Mir879	1.40755	-0.408115	0.63121	-0.64656	0.517917	0.99901	NA
ENSMUSG00000077897	ENSMUST00000104704	miR-511	Mir511	59.6542	-0.0989607	0.0822399	-1.20332	0.228854	0.99901	GO:0010629|negative regulation of gene expression|BP,GO:0035195|gene silencing by miRNA|BP,GO:0071222|cellular response to lipopolysaccharide|BP,GO:0071260|cellular response to mechanical stimulus|BP,GO:0071346|cellular response to interferon-gamma|BP,GO:0071353|cellular response to interleukin-4|BP
ENSMUSG00000077921	ENSMUST00000104728	miR-872	Mir872	1682.76	-0.02557	0.0416155	-0.614435	0.538928	0.99901	GO:0060291|long-term synaptic potentiation|BP,GO:0071230|cellular response to amino acid stimulus|BP
ENSMUSG00000077925	ENSMUST00000104732	miR-453	Mir453	0.0377255	0.402153	2.97998	0.134951	0.89265	0.99901	NA
ENSMUSG00000077928	ENSMUST00000104735	miR-208b	Mir208b	1910.14	-0.10545	0.126992	-0.830373	0.406328	0.99901	GO:0000978|RNA polymerase II proximal promoter sequence-specific DNA binding|MF,GO:0003682|chromatin binding|MF,GO:0005515|protein binding|MF,GO:0005634|nucleus|CC,GO:0005829|cytosol|CC,GO:0010468|regulation of gene expression|BP,GO:0010629|negative regulation of gene expression|BP,GO:0014898|cardiac muscle hypertrophy in response to stress|BP,GO:0035984|cellular response to trichostatin A|BP,GO:…
ENSMUSG00000077931	ENSMUST00000104738	miR-877	Mir877	20.7576	-0.0306062	0.136735	-0.223836	0.822885	0.99901	GO:0007569|cell aging|BP
ENSMUSG00000077941	ENSMUST00000104748	miR-466h	Mir466h	0.631579	0.046313	0.731072	0.0633494	0.949488	0.99901	GO:0016442|RISC complex|CC,GO:0071230|cellular response to amino acid stimulus|BP
ENSMUSG00000077954	ENSMUST00000104761	miR-297a-4	Mir297a-4	0.411909	-1.05851	0.821871	-1.28793	0.19777	0.99901	NA
ENSMUSG00000077962	ENSMUST00000104769	miR-874	Mir874	42.2012	-0.0125867	0.107387	-0.117209	0.906695	0.99901	GO:0003730|mRNA 3'-UTR binding|MF,GO:0010629|negative regulation of gene expression|BP,GO:0035195|gene silencing by miRNA|BP,GO:0071456|cellular response to hypoxia|BP,GO:0090557|establishment of endothelial intestinal barrier|BP,GO:0090559|regulation of membrane permeability|BP,GO:0090650|cellular response to oxygen-glucose deprivation|BP
ENSMUSG00000077991	ENSMUST00000104798	miR-466n	Mir466n	0.330282	0.209807	1.08569	0.193247	0.846765	0.99901	NA
ENSMUSG00000077996	ENSMUST00000104803	miR-190b	Mir190b	469.409	-0.0295803	0.0681219	-0.434225	0.664125	0.99901	GO:1990830|cellular response to leukemia inhibitory factor|BP
ENSMUSG00000078002	ENSMUST00000104809	miR-880	Mir880	0.0989889	0.0174446	1.99444	0.00874661	0.993021	0.99901	GO:0046660|female sex differentiation|BP
ENSMUSG00000078017	ENSMUST00000104824	miR-883a	Mir883a	0.131893	-0.55963	1.62683	-0.344	0.730846	0.99901	NA
ENSMUSG00000078025	ENSMUST00000104831	miR-466g	Mir466g	0.0310221	0.402153	2.97998	0.134951	0.89265	0.99901	GO:0016442|RISC complex|CC,GO:0071230|cellular response to amino acid stimulus|BP
ENSMUSG00000078031	ENSMUST00000104837	miR-466d	Mir466d	10.9683	0.112848	0.178919	0.630721	0.528223	0.99901	GO:0016442|RISC complex|CC,GO:0045944|positive regulation of transcription by RNA polymerase II|BP
ENSMUSG00000078038	ENSMUST00000104844	miR-881	Mir881	0.101477	0.402161	1.983	0.202805	0.839288	0.99901	GO:0046660|female sex differentiation|BP,GO:1990830|cellular response to leukemia inhibitory factor|BP
ENSMUSG00000078041	ENSMUST00000104847	miR-292	Mir292	0.0681951	0.209799	2.56559	0.0817744	0.934826	0.99901	GO:0010468|regulation of gene expression|BP,GO:0043066|negative regulation of apoptotic process|BP,GO:1990830|cellular response to leukemia inhibitory factor|BP
ENSMUSG00000078057	ENSMUST00000104863	miR-873a	Mir873a	1.16813	-0.602053	0.573732	-1.04936	0.294011	0.99901	NA
ENSMUSG00000080331	ENSMUST00000116681	miR-1298	Mir1298	0.352074	0.0174483	0.956796	0.0182362	0.98545	0.99901	NA
ENSMUSG00000080356	ENSMUST00000116706	miR-1247	Mir1247	6.51012	-0.255251	0.243897	-1.04655	0.295306	0.99901	GO:0035278|miRNA mediated inhibition of translation|BP
ENSMUSG00000080406	ENSMUST00000116756	miR-1188	Mir1188	0.704972	-0.882201	0.740819	-1.19084	0.233715	0.99901	NA
ENSMUSG00000080411	ENSMUST00000116761	miR-1193	Mir1193	276.663	-0.0507377	0.0624954	-0.811863	0.416871	0.99901	NA
ENSMUSG00000080441	ENSMUST00000116791	miR-1249	Mir1249	92.5757	0.153968	0.0893474	1.72325	0.0848442	0.99901	NA
ENSMUSG00000080452	ENSMUST00000116802	miR-1306	Mir1306	181.266	0.100855	0.100656	1.00197	0.316357	0.99901	NA
ENSMUSG00000080454	ENSMUST00000116804	Gm24195	Gm24195	0.0347578	0.402153	2.97998	0.134951	0.89265	0.99901	NA
ENSMUSG00000080504	ENSMUST00000116854	miR-669d-2	Mir669d-2	0.867647	0.214031	0.618183	0.346226	0.729173	0.99901	NA
ENSMUSG00000080533	ENSMUST00000116883	miR-1191	Mir1191	71.7242	-0.0384676	0.0715035	-0.537983	0.590589	0.99901	NA
ENSMUSG00000080594	ENSMUST00000116944	miR-669h	Mir669h	0.591693	-0.522184	0.778176	-0.671036	0.502198	0.99901	NA
ENSMUSG00000080626	ENSMUST00000116976	miR-1192	Mir1192	6.32254	-0.450289	0.237006	-1.89991	0.0574448	0.983391	GO:0071260|cellular response to mechanical stimulus|BP
ENSMUSG00000080645	ENSMUST00000116995	miR-1198	Mir1198	491.65	0.0737642	0.0604049	1.22116	0.222024	0.99901	GO:0071241|cellular response to inorganic substance|BP,GO:1904322|cellular response to forskolin|BP
ENSMUSG00000080653	ENSMUST00000117003	miR-669e	Mir669e	0.259315	-0.559629	1.00455	-0.557097	0.577461	0.99901	NA
ENSMUSG00000080662	ENSMUST00000117012	miR-1b	Mir1b	3.45838	-0.025873	0.336355	-0.0769216	0.938686	0.99901	GO:0010629|negative regulation of gene expression|BP
ENSMUSG00000080665	ENSMUST00000117015	miR-1199	Mir1199	72.6866	0.00341967	0.0827209	0.0413398	0.967025	0.99901	NA
ENSMUSG00000080669	ENSMUST00000117019	miR-1224	Mir1224	0.366017	0.0174484	0.91041	0.0191654	0.984709	0.99901	GO:0071230|cellular response to amino acid stimulus|BP,GO:0071241|cellular response to inorganic substance|BP,GO:1904322|cellular response to forskolin|BP
ENSMUSG00000080687	ENSMUST00000117037	miR-1197	Mir1197	2.43528	0.193163	0.410231	0.470863	0.637738	0.99901	NA
ENSMUSG00000084458	ENSMUST00000122509	miR-1907	Mir1907	0.0329233	0.402153	2.97998	0.134951	0.89265	0.99901	NA
ENSMUSG00000084514	ENSMUST00000122565	miR-1893	Mir1893	0.206635	-0.751988	1.21896	-0.616909	0.537295	0.99901	NA
ENSMUSG00000084516	ENSMUST00000122567	miR-1902	Mir1902	0.129748	-0.174913	1.63264	-0.107135	0.914682	0.99901	NA
ENSMUSG00000084523	ENSMUST00000122574	miR-1903	Mir1903	1.00051	-0.635601	0.642886	-0.988668	0.322826	0.99901	NA
ENSMUSG00000084565	ENSMUST00000122616	miR-1901	Mir1901	0.0609254	0.209799	2.64031	0.0794599	0.936667	0.99901	NA
ENSMUSG00000084592	ENSMUST00000122643	miR-1898	Mir1898	0.0283468	0.0174383	2.97998	0.00585181	0.995331	0.99901	NA
ENSMUSG00000084651	ENSMUST00000122702	miR-1904	Mir1904	0.254778	-0.559629	1.08818	-0.514278	0.607058	0.99901	NA
ENSMUSG00000084751	ENSMUST00000122802	miR-1894	Mir1894	0.0562102	-0.174917	2.69543	-0.0648938	0.948259	0.99901	GO:0071230|cellular response to amino acid stimulus|BP
ENSMUSG00000087844	ENSMUST00000157219	miR-1958	Mir1958	2.51417	-0.153999	0.363726	-0.423394	0.672008	0.99901	NA
ENSMUSG00000087950	ENSMUST00000157325	miR-1948	Mir1948	0.727189	-1.23952	0.767922	-1.61412	0.106501	0.99901	GO:0071230|cellular response to amino acid stimulus|BP
ENSMUSG00000087993	ENSMUST00000157368	miR-1982	Mir1982	14.5726	0.0598032	0.172602	0.34648	0.728982	0.99901	NA
ENSMUSG00000088015	ENSMUST00000157390	miR-1932	Mir1932	1.38925	-0.526345	0.531879	-0.989596	0.322371	0.99901	NA
ENSMUSG00000088054	ENSMUST00000157429	miR-1968	Mir1968	151.014	-0.147965	0.0815929	-1.81345	0.0697625	0.99901	NA
ENSMUSG00000088113	ENSMUST00000157488	miR-1960	Mir1960	20.2587	-0.0804697	0.151213	-0.532163	0.594613	0.99901	NA
ENSMUSG00000088141	ENSMUST00000157516	miR-1962	Mir1962	0.148634	0.594523	1.58508	0.375074	0.707605	0.99901	NA
ENSMUSG00000088148	ENSMUST00000157523	miR-1983	Mir1983	51.8281	-0.0851805	0.0983096	-0.866451	0.386243	0.99901	GO:0060291|long-term synaptic potentiation|BP,GO:0071230|cellular response to amino acid stimulus|BP
ENSMUSG00000088248	ENSMUST00000157623	miR-1969	Mir1969	5.10541	0.118372	0.26065	0.454143	0.649726	0.99901	NA
ENSMUSG00000088414	ENSMUST00000157789	miR-1967	Mir1967	0.132811	0.594522	1.62438	0.366	0.714365	0.99901	NA
ENSMUSG00000088459	ENSMUST00000157834	miR-1941	Mir1941	23.1533	-0.129494	0.13291	-0.974298	0.329908	0.99901	NA
ENSMUSG00000088464	ENSMUST00000157839	miR-1970	Mir1970	0.0357616	0.402153	2.97998	0.134951	0.89265	0.99901	NA
ENSMUSG00000088491	ENSMUST00000157866	miR-1953	Mir1953	0.789782	0.235652	0.683329	0.344859	0.7302	0.99901	NA
ENSMUSG00000088544	ENSMUST00000157919	miR-1945	Mir1945	1.42125	-0.176034	0.488276	-0.360522	0.718457	0.99901	NA
ENSMUSG00000088559	ENSMUST00000157934	miR-1981	Mir1981	698.427	0.0300204	0.0637092	0.47121	0.637491	0.99901	GO:0016442|RISC complex|CC
ENSMUSG00000088606	ENSMUST00000157981	miR-1951	Mir1951	0.330937	0.209807	1.08535	0.193308	0.846718	0.99901	NA
ENSMUSG00000088639	ENSMUST00000158014	miR-1955	Mir1955	13.0513	-0.264451	0.172621	-1.53198	0.125528	0.99901	NA
ENSMUSG00000088752	ENSMUST00000158127	miR-1934	Mir1934	68.3327	0.154195	0.0783281	1.96858	0.0490017	0.96242	NA
ENSMUSG00000088860	ENSMUST00000158235	miR-1947	Mir1947	17.9568	0.0661052	0.151255	0.437045	0.662079	0.99901	NA
ENSMUSG00000088901	ENSMUST00000158276	miR-1943	Mir1943	141.212	0.155013	0.0984597	1.57438	0.115399	0.99901	NA
ENSMUSG00000088980	ENSMUST00000158355	miR-669m-2	Mir669m-2	1.25252	-0.0871627	0.52028	-0.16753	0.866953	0.99901	NA
ENSMUSG00000089139	ENSMUST00000158514	miR-1964	Mir1964	72.0895	0.112972	0.0764383	1.47794	0.139423	0.99901	NA
ENSMUSG00000089151	ENSMUST00000158526	miR-1950	Mir1950	0.0904669	0.0174444	2.03655	0.00856566	0.993166	0.99901	NA
ENSMUSG00000089204	ENSMUST00000158579	miR-1927	Mir1927	0.947453	1.06186	0.656988	1.61625	0.10604	0.99901	NA
ENSMUSG00000089214	ENSMUST00000158589	miR-1931	Mir1931	0.52577	0.208679	0.875626	0.238319	0.811633	0.99901	NA
ENSMUSG00000089219	ENSMUST00000158594	miR-1963	Mir1963	21.5759	0.137232	0.136874	1.00262	0.316046	0.99901	NA
ENSMUSG00000089260	ENSMUST00000158635	miR-1929	Mir1929	2.54413	-0.00898837	0.364091	-0.0246871	0.980305	0.99901	NA
ENSMUSG00000089268	ENSMUST00000158643	miR-1961	Mir1961	0.717336	-0.30729	0.70384	-0.436591	0.662408	0.99901	NA
ENSMUSG00000089324	ENSMUST00000158699	miR-1936	Mir1936	0.352929	-1.1143	0.993749	-1.12131	0.262156	0.99901	NA
ENSMUSG00000089371	ENSMUST00000158746	miR-1938	Mir1938	20.2701	0.0720195	0.160299	0.449283	0.653228	0.99901	NA
ENSMUSG00000089424	ENSMUST00000158799	miR-1930	Mir1930	2.49937	-0.491549	0.414571	-1.18568	0.235749	0.99901	NA
ENSMUSG00000089432	ENSMUST00000158807	miR-1966	Mir1966	2.52076	0.367417	0.39724	0.924924	0.355005	0.99901	NA
ENSMUSG00000089555	ENSMUST00000158930	miR-1933	Mir1933	12.0953	0.217687	0.178803	1.21747	0.223426	0.99901	NA
ENSMUSG00000089570	ENSMUST00000158945	miR-669m-1	Mir669m-1	1.25252	-0.0871627	0.52028	-0.16753	0.866953	0.99901	NA
ENSMUSG00000092633	ENSMUST00000174892	miR-3962	Mir3962	1.32809	0.210474	0.508636	0.413801	0.67902	0.99901	NA
ENSMUSG00000092639	ENSMUST00000174898	miR-3964	Mir3964	0.0645076	0.209799	2.60209	0.0806271	0.935739	0.99901	NA
ENSMUSG00000092659	ENSMUST00000174918	miR-3100	Mir3100	34.2593	0.0920927	0.119125	0.773077	0.439477	0.99901	NA
ENSMUSG00000092677	ENSMUST00000174936	miR-5106	Mir5106	0.0271031	0.0174383	2.97998	0.00585181	0.995331	0.99901	GO:0016442|RISC complex|CC
ENSMUSG00000092679	ENSMUST00000174938	miR-5129	Mir5129	1.81851	0.652229	0.443026	1.47221	0.140963	0.99901	NA
ENSMUSG00000092695	ENSMUST00000174954	miR-3092	Mir3092	0.0362091	0.402153	2.97998	0.134951	0.89265	0.99901	GO:0071260|cellular response to mechanical stimulus|BP
ENSMUSG00000092696	ENSMUST00000174955	miR-5133	Mir5133	1.00461	-0.658434	0.630834	-1.04375	0.2966	0.99901	NA
ENSMUSG00000092727	ENSMUST00000174986	miR-3062	Mir3062	1.35414	-0.289962	0.510403	-0.568104	0.569965	0.99901	NA
ENSMUSG00000092734	ENSMUST00000174993	miR-5100	Mir5100	1.019	0.314311	0.586087	0.536287	0.59176	0.99901	GO:0007569|cell aging|BP,GO:0016442|RISC complex|CC
ENSMUSG00000092738	ENSMUST00000174997	miR-5135	Mir5135	0.259022	0.979243	1.08528	0.902299	0.366898	0.99901	NA
ENSMUSG00000092741	ENSMUST00000175000	miR-3074-1	Mir3074-1	14.8694	0.2563	0.155515	1.64808	0.0993368	0.99901	NA
ENSMUSG00000092745	ENSMUST00000175004	miR-5122	Mir5122	2.67361	0.223404	0.389943	0.572914	0.566703	0.99901	NA
ENSMUSG00000092751	ENSMUST00000175010	miR-3080	Mir3080	0.0966959	0.0174445	2.00531	0.00869919	0.993059	0.99901	NA
ENSMUSG00000092765	ENSMUST00000175024	Gm23363	Gm23363	0.325022	-0.174911	1.00919	-0.173317	0.862402	0.99901	NA
ENSMUSG00000092770	ENSMUST00000175029	miR-let7a-2	Mirlet7a-2	273187	0.0622484	0.0324047	1.92097	0.0547355	0.983391	GO:0005515|protein binding|MF,GO:0005737|cytoplasm|CC,GO:0007566|embryo implantation|BP,GO:0009617|response to bacterium|BP,GO:0010628|positive regulation of gene expression|BP,GO:0010629|negative regulation of gene expression|BP,GO:0016442|RISC complex|CC,GO:0035195|gene silencing by miRNA|BP,GO:0060964|regulation of gene silencing by miRNA|BP,GO:0071222|cellular response to lipopolysaccharide|B…
ENSMUSG00000092781	ENSMUST00000175040	miR-3057	Mir3057	67.1841	0.0569958	0.0951332	0.599116	0.549095	0.99901	NA
ENSMUSG00000092784	ENSMUST00000175043	miR-3077	Mir3077	2.4375	0.176157	0.398426	0.442131	0.658394	0.99901	NA
ENSMUSG00000092787	ENSMUST00000175046	miR-5116	Mir5116	1.23684	-0.298213	0.565482	-0.527361	0.597943	0.99901	NA
ENSMUSG00000092794	ENSMUST00000175053	miR-3110	Mir3110	0.571086	-1.28258	0.785795	-1.6322	0.102637	0.99901	NA
ENSMUSG00000092807	ENSMUST00000175066	miR-199b	Mir199b	61813.5	-0.0364514	0.0436435	-0.835208	0.403601	0.99901	GO:0007605|sensory perception of sound|BP,GO:0036294|cellular response to decreased oxygen levels|BP
ENSMUSG00000092813	ENSMUST00000175072	miR-3086	Mir3086	2.75421	0.507003	0.38662	1.31137	0.189732	0.99901	NA
ENSMUSG00000092815	ENSMUST00000175074	miR-3099	Mir3099	18.4663	0.00372517	0.147603	0.0252377	0.979865	0.99901	GO:0071300|cellular response to retinoic acid|BP
ENSMUSG00000092827	ENSMUST00000175086	miR-3091	Mir3091	0.646969	0.983573	0.757595	1.29828	0.19419	0.99901	NA
ENSMUSG00000092830	ENSMUST00000175089	miR-3963	Mir3963	1.25949	-0.0909941	0.508743	-0.178861	0.858047	0.99901	NA
ENSMUSG00000092832	ENSMUST00000175091	miR-3088	Mir3088	0.853675	0.00215978	0.665004	0.00324777	0.997409	0.99901	NA
ENSMUSG00000092847	ENSMUST00000175106	miR-344d-1	Mir344d-1	0.453472	-0.527509	0.821236	-0.642336	0.520655	0.99901	NA
ENSMUSG00000092850	ENSMUST00000175109	miR-344g	Mir344g	0.0924872	0.0174444	2.02612	0.00860975	0.99313	0.99901	NA
ENSMUSG00000092852	ENSMUST00000175111	miR-5103	Mir5103	0.162234	0.017447	1.38207	0.0126239	0.989928	0.99901	NA
ENSMUSG00000092862	ENSMUST00000175121	miR-3094	Mir3094	2.63986	-0.0945613	0.36867	-0.256493	0.79757	0.99901	NA
ENSMUSG00000092867	ENSMUST00000175126	miR-3058	Mir3058	92.0751	-0.0822356	0.0657214	-1.25128	0.210833	0.99901	NA
ENSMUSG00000092868	ENSMUST00000175127	miR-5113	Mir5113	64.6629	-0.0724327	0.0839199	-0.863116	0.388074	0.99901	NA
ENSMUSG00000092870	ENSMUST00000175129	miR-3061	Mir3061	107.911	0.000320939	0.0722027	0.00444497	0.996453	0.99901	NA
ENSMUSG00000092885	ENSMUST00000175144	Gm22123	Gm22123	0.435939	0.406566	0.976683	0.416272	0.677211	0.99901	NA
ENSMUSG00000092901	ENSMUST00000175160	miR-5130	Mir5130	1.00768	0.499071	0.607366	0.821697	0.411249	0.99901	NA
ENSMUSG00000092907	ENSMUST00000175166	miR-5132	Mir5132	1.79492	-0.0531835	0.448918	-0.11847	0.905695	0.99901	NA
ENSMUSG00000092921	ENSMUST00000175180	miR-344b	Mir344b	1.38913	-0.686847	0.544107	-1.26234	0.206827	0.99901	NA
ENSMUSG00000092922	ENSMUST00000175181	miR-5101	Mir5101	4.26849	-0.000735434	0.298318	-0.00246527	0.998033	0.99901	NA
ENSMUSG00000092952	ENSMUST00000175211	miR-3059	Mir3059	0.631479	0.368482	0.787517	0.467904	0.639853	0.99901	NA
ENSMUSG00000092958	ENSMUST00000175217	miR-5128	Mir5128	0.347429	-0.365711	0.913026	-0.400548	0.688753	0.99901	GO:0016442|RISC complex|CC,GO:0071260|cellular response to mechanical stimulus|BP
ENSMUSG00000092972	ENSMUST00000175231	miR-3078	Mir3078	0.181048	-0.174911	1.22443	-0.142851	0.886408	0.99901	NA
ENSMUSG00000092981	ENSMUST00000175240	miR-5125	Mir5125	10.7225	0.052704	0.19788	0.266343	0.789975	0.99901	NA
ENSMUSG00000092985	ENSMUST00000175244	miR-378b	Mir378b	1299.73	-0.0484933	0.0417466	-1.16161	0.245393	0.99901	GO:0007569|cell aging|BP
ENSMUSG00000092990	ENSMUST00000175249	miR-466q	Mir466q	108.14	0.073463	0.22364	0.328487	0.742543	0.99901	NA
ENSMUSG00000092995	ENSMUST00000175254	miR-16-1	Mir16-1	224184	0.0309822	0.0239725	1.29241	0.196216	0.99901	GO:0007569|cell aging|BP,GO:0007605|sensory perception of sound|BP,GO:0009611|response to wounding|BP,GO:0009617|response to bacterium|BP,GO:0016442|RISC complex|CC,GO:0030509|BMP signaling pathway|BP,GO:0051726|regulation of cell cycle|BP,GO:0070062|extracellular exosome|CC,GO:0070482|response to oxygen levels|BP,GO:1990830|cellular response to leukemia inhibitory factor|BP
ENSMUSG00000092998	ENSMUST00000175257	miR-5099	Mir5099	192.991	-0.134716	0.0858709	-1.56883	0.116688	0.99901	GO:0016442|RISC complex|CC
ENSMUSG00000093003	ENSMUST00000175262	miR-3473c	Mir3473c	1.33398	0.216932	0.543655	0.399025	0.689875	0.99901	GO:0071260|cellular response to mechanical stimulus|BP
ENSMUSG00000093007	ENSMUST00000175266	miR-15a	Mir15a	3916.4	-0.0476757	0.0682954	-0.698081	0.485127	0.99901	GO:0007569|cell aging|BP,GO:0009617|response to bacterium|BP,GO:0010629|negative regulation of gene expression|BP,GO:0016055|Wnt signaling pathway|BP,GO:0060291|long-term synaptic potentiation|BP,GO:0070482|response to oxygen levels|BP,GO:0071222|cellular response to lipopolysaccharide|BP,GO:0071230|cellular response to amino acid stimulus|BP
ENSMUSG00000093011	ENSMUST00000175270	miR-100	Mir100	5895.08	0.11071	0.0719776	1.53811	0.124021	0.99901	GO:0007605|sensory perception of sound|BP,GO:0035195|gene silencing by miRNA|BP,GO:0042552|myelination|BP,GO:0045202|synapse|CC,GO:0060291|long-term synaptic potentiation|BP,GO:0071241|cellular response to inorganic substance|BP,GO:0071475|cellular hyperosmotic salinity response|BP,GO:1904322|cellular response to forskolin|BP,GO:1990830|cellular response to leukemia inhibitory factor|BP,GO:200073…
ENSMUSG00000093017	ENSMUST00000175276	miR-5108	Mir5108	0.150914	0.979238	1.83314	0.534186	0.593213	0.99901	NA
ENSMUSG00000093037	ENSMUST00000175296	miR-3066	Mir3066	14.0997	0.0204381	0.174202	0.117324	0.906603	0.99901	NA
ENSMUSG00000093042	ENSMUST00000175301	miR-3109	Mir3109	0.703515	-0.575657	0.761888	-0.755566	0.449909	0.99901	NA
ENSMUSG00000093046	ENSMUST00000175305	miR-3081	Mir3081	3.7469	-0.0182984	0.323452	-0.0565724	0.954886	0.99901	NA
ENSMUSG00000093073	ENSMUST00000175332	miR-124a-2	Mir124a-2	2.60183	-0.11655	0.360013	-0.323737	0.746137	0.99901	GO:0003729|mRNA binding|MF,GO:0007417|central nervous system development|BP,GO:0010468|regulation of gene expression|BP,GO:0010976|positive regulation of neuron projection development|BP,GO:0016442|RISC complex|CC,GO:0031536|positive regulation of exit from mitosis|BP,GO:0035195|gene silencing by miRNA|BP,GO:0045666|positive regulation of neuron differentiation|BP,GO:0046549|retinal cone cell dev…
ENSMUSG00000093076	ENSMUST00000175335	miR-3082	Mir3082	3.5259	-0.321112	0.318567	-1.00799	0.313458	0.99901	NA
ENSMUSG00000093080	ENSMUST00000175339	miR-3060	Mir3060	12.0235	0.0631384	0.169612	0.372252	0.709705	0.99901	NA
ENSMUSG00000093081	ENSMUST00000175340	miR-3075	Mir3075	0.45198	0.204455	0.889601	0.229828	0.818226	0.99901	NA
ENSMUSG00000093087	ENSMUST00000175346	miR-3473d	Mir3473d	10.1021	0.0277598	0.190625	0.145625	0.884218	0.99901	NA
ENSMUSG00000093090	ENSMUST00000175349	miR-3073a	Mir3073a	0.038909	0.402153	2.97998	0.134951	0.89265	0.99901	NA
ENSMUSG00000093091	ENSMUST00000175350	miR-3089	Mir3089	1.37062	-0.221272	0.521927	-0.423953	0.6716	0.99901	NA
ENSMUSG00000093096	ENSMUST00000175355	miR-3968	Mir3968	2.28198	-0.225302	0.400714	-0.562253	0.573944	0.99901	GO:0016442|RISC complex|CC
ENSMUSG00000093097	ENSMUST00000175356	miR-3097	Mir3097	5.1611	0.0463379	0.296325	0.156375	0.875737	0.99901	NA
ENSMUSG00000093100	ENSMUST00000175359	miR-3971	Mir3971	0.0714339	0.594515	2.53562	0.234466	0.814623	0.99901	NA
ENSMUSG00000093102	ENSMUST00000175361	miR-3475	Mir3475	0.038909	0.402153	2.97998	0.134951	0.89265	0.99901	NA
ENSMUSG00000093118	ENSMUST00000175377	miR-3083	Mir3083	2.38128	0.0484148	0.395075	0.122546	0.902467	0.99901	NA
ENSMUSG00000093120	ENSMUST00000175379	miR-3474	Mir3474	7.81236	0.12438	0.238266	0.522022	0.601655	0.99901	NA
ENSMUSG00000093122	ENSMUST00000175381	miR-1264	Mir1264	0.356266	0.402167	0.955409	0.420937	0.673801	0.99901	NA
ENSMUSG00000093140	ENSMUST00000175399	miR-28b	Mir28b	0.131279	0.594521	1.89164	0.314288	0.753302	0.99901	NA
ENSMUSG00000093142	ENSMUST00000175401	miR-3106	Mir3106	0.21262	0.594525	1.18767	0.500582	0.616665	0.99901	NA
ENSMUSG00000093156	ENSMUST00000175415	miR-3076	Mir3076	5.70901	-0.497525	0.262111	-1.89815	0.0576769	0.983391	NA
ENSMUSG00000093157	ENSMUST00000175416	miR-3098	Mir3098	9.35809	-0.141877	0.203195	-0.698232	0.485032	0.99901	NA
ENSMUSG00000093167	ENSMUST00000175426	miR-5131	Mir5131	0.273775	0.594525	0.996827	0.596418	0.550896	0.99901	NA
ENSMUSG00000093169	ENSMUST00000175428	miR-3079	Mir3079	1.01719	0.108477	0.658121	0.164829	0.869079	0.99901	NA
ENSMUSG00000093172	ENSMUST00000175431	miR-3112	Mir3112	0.533478	-0.268285	0.883964	-0.303502	0.761507	0.99901	NA
ENSMUSG00000093176	ENSMUST00000175435	miR-5119	Mir5119	0.0951676	0.0174445	2.01273	0.00866708	0.993085	0.99901	NA
ENSMUSG00000093187	ENSMUST00000175446	miR-344-2	Mir344-2	1.45305	0.082998	0.487228	0.170347	0.864737	0.99901	GO:1990830|cellular response to leukemia inhibitory factor|BP
ENSMUSG00000093202	ENSMUST00000175461	miR-3547	Mir3547	0.248736	0.0174477	1.17785	0.0148131	0.988181	0.99901	NA
ENSMUSG00000093215	ENSMUST00000175474	miR-3103	Mir3103	4.61637	0.0010951	0.293394	0.0037325	0.997022	0.99901	NA
ENSMUSG00000093219	ENSMUST00000175478	miR-3113	Mir3113	0.790254	-1.10833	0.788755	-1.40516	0.159972	0.99901	NA
ENSMUSG00000093221	ENSMUST00000175480	miR-3105	Mir3105	0.230097	0.786884	1.19474	0.658624	0.510137	0.99901	NA
ENSMUSG00000093227	ENSMUST00000175486	miR-1251	Mir1251	0.929123	-0.273309	0.683676	-0.399764	0.68933	0.99901	NA
ENSMUSG00000093234	ENSMUST00000175493	miR-3085	Mir3085	0.201158	0.594525	1.20024	0.495337	0.620362	0.99901	NA
ENSMUSG00000093238	ENSMUST00000175497	miR-9-3	Mir9-3	279.476	-0.07042	0.147913	-0.476091	0.63401	0.99901	GO:0010468|regulation of gene expression|BP,GO:0021889|olfactory bulb interneuron differentiation|BP,GO:0045664|regulation of neuron differentiation|BP,GO:0060291|long-term synaptic potentiation|BP,GO:0071361|cellular response to ethanol|BP,GO:0071475|cellular hyperosmotic salinity response|BP,GO:0097376|interneuron axon guidance|BP,GO:1990830|cellular response to leukemia inhibitory factor|BP
ENSMUSG00000093241	ENSMUST00000175500	miR-3108	Mir3108	17.6211	0.0435295	0.145197	0.299797	0.764332	0.99901	NA
ENSMUSG00000093242	ENSMUST00000175501	Gm24574	Gm24574	0.195891	0.209806	1.35538	0.154795	0.876983	0.99901	NA
ENSMUSG00000093246	ENSMUST00000175505	Gm24572	Gm24572	0.199551	-0.174912	1.53698	-0.113803	0.909394	0.99901	NA
ENSMUSG00000093254	ENSMUST00000175513	miR-5126	Mir5126	0.403576	-0.173614	0.857792	-0.202396	0.839607	0.99901	NA
ENSMUSG00000093270	ENSMUST00000175529	miR-5134	Mir5134	0.110492	0.402162	1.94433	0.206838	0.836136	0.99901	NA
ENSMUSG00000093273	ENSMUST00000175532	miR-3064	Mir3064	15.5156	-0.202219	0.16387	-1.23402	0.217196	0.99901	NA
ENSMUSG00000093290	ENSMUST00000175549	miR-3572	Mir3572	15.8183	0.0663224	0.156326	0.424257	0.671378	0.99901	NA
ENSMUSG00000093291	ENSMUST00000175550	miR-299b	Mir299b	16.4214	-0.12931	0.148786	-0.869101	0.384792	0.99901	NA
ENSMUSG00000093293	ENSMUST00000175552	miR-3095	Mir3095	14.6327	0.199872	0.160911	1.24213	0.214189	0.99901	NA
ENSMUSG00000093296	ENSMUST00000175555	miR-3102	Mir3102	59.0431	-0.12797	0.0975138	-1.31233	0.18941	0.99901	NA
ENSMUSG00000093311	ENSMUST00000175570	miR-3965	Mir3965	0.0608349	-0.174918	2.97998	-0.0586978	0.953193	0.99901	NA
ENSMUSG00000093314	ENSMUST00000175573	miR-5136	Mir5136	1.15462	-0.7933	0.56863	-1.39511	0.162984	0.99901	NA
ENSMUSG00000093315	ENSMUST00000175574	miR-5114	Mir5114	3.71893	0.038762	0.317541	0.122069	0.902844	0.99901	NA
ENSMUSG00000093327	ENSMUST00000175586	miR-5107	Mir5107	0.70452	-0.807608	0.79756	-1.0126	0.311252	0.99901	NA
ENSMUSG00000093336	ENSMUST00000175595	miR-1954	Mir1954	1.79565	0.205577	0.437752	0.46962	0.638626	0.99901	NA
ENSMUSG00000093338	ENSMUST00000175597	miR-3090	Mir3090	0.603086	-0.451516	0.84793	-0.532492	0.594385	0.99901	NA
ENSMUSG00000093348	ENSMUST00000175607	miR-3101	Mir3101	0.8403	0.324673	0.679457	0.477843	0.632762	0.99901	NA
ENSMUSG00000093351	ENSMUST00000175610	miR-3072	Mir3072	3.07304	0.0945167	0.338459	0.279256	0.780048	0.99901	GO:0071234|cellular response to phenylalanine|BP
ENSMUSG00000093354	ENSMUST00000175613	miR-125b-1	Mir125b-1	181497	0.00530682	0.0365878	0.145043	0.884677	0.99901	GO:0007569|cell aging|BP,GO:0007605|sensory perception of sound|BP,GO:0010628|positive regulation of gene expression|BP,GO:0035726|common myeloid progenitor cell proliferation|BP,GO:0060218|hematopoietic stem cell differentiation|BP,GO:0060291|long-term synaptic potentiation|BP,GO:0071241|cellular response to inorganic substance|BP,GO:0071260|cellular response to mechanical stimulus|BP,GO:0071356…
ENSMUSG00000093403	ENSMUST00000177217	miR-5616	Mir5616	4.11183	0.000190621	0.30279	0.000629546	0.999498	0.999498	NA
ENSMUSG00000093408	ENSMUST00000176786	miR-5617	Mir5617	0.451876	0.210699	0.83202	0.253238	0.800085	0.99901	NA
ENSMUSG00000093441	ENSMUST00000176884	miR-5710	Mir5710	0.948613	-0.366872	0.612328	-0.599143	0.549078	0.99901	NA
ENSMUSG00000093480	ENSMUST00000176635	miR-5624	Mir5624	0.723396	0.207424	0.679958	0.305054	0.760325	0.99901	NA
ENSMUSG00000093498	ENSMUST00000176537	miR-5615-2	Mir5615-2	5.1153	-0.0857683	0.257031	-0.333688	0.738615	0.99901	NA
ENSMUSG00000093508	ENSMUST00000176783	miR-5709	Mir5709	6.4091	-0.106445	0.232661	-0.45751	0.647304	0.99901	NA
ENSMUSG00000093515	ENSMUST00000175639	miR-1231	Mir1231	1.88873	0.253124	0.438953	0.576655	0.564173	0.99901	NA
ENSMUSG00000093539	ENSMUST00000175989	miR-5621	Mir5621	9.7252	-0.317479	0.196473	-1.61589	0.106118	0.99901	GO:0071260|cellular response to mechanical stimulus|BP
ENSMUSG00000093599	ENSMUST00000176903	miR-5620	Mir5620	1.04392	-0.287799	0.661887	-0.434816	0.663696	0.99901	NA
ENSMUSG00000093615	ENSMUST00000175907	miR-5618	Mir5618	0.622733	0.364908	0.746364	0.488915	0.624902	0.99901	NA
ENSMUSG00000093618	ENSMUST00000177238	miR-5627	Mir5627	0.295742	-0.36727	1.00426	-0.365712	0.71458	0.99901	NA
ENSMUSG00000093690	ENSMUST00000176065	miR-5619	Mir5619	1.5876	0.586377	0.517913	1.13219	0.257554	0.99901	NA
ENSMUSG00000093710	ENSMUST00000176598	miR-5625	Mir5625	0.359407	0.402167	0.954383	0.421389	0.673471	0.99901	NA
ENSMUSG00000093746	ENSMUST00000175928	miR-5622	Mir5622	0.0864712	-0.367272	2.05806	-0.178456	0.858365	0.99901	NA
ENSMUSG00000093757	ENSMUST00000176631	miR-5623	Mir5623	1.53568	-0.672788	0.501934	-1.34039	0.180118	0.99901	NA
ENSMUSG00000093763	ENSMUST00000176002	miR-5626	Mir5626	0.935896	0.413264	0.688047	0.600634	0.548084	0.99901	NA
ENSMUSG00000094210	ENSMUST00000178285	Gm23450	Gm23450	1.08587	-0.294951	0.612252	-0.481747	0.629986	0.99901	NA
ENSMUSG00000096377	ENSMUST00000177794	miR-5123	Mir5123	25.2155	-0.15457	0.125472	-1.2319	0.217986	0.99901	NA
ENSMUSG00000098247	ENSMUST00000183978	miR-7220	Mir7220	0.0344666	0.0174383	2.97998	0.00585181	0.995331	0.99901	NA
ENSMUSG00000098251	ENSMUST00000183864	miR-7656	Mir7656	4.15359	0.267075	0.407143	0.655973	0.511841	0.99901	NA
ENSMUSG00000098253	ENSMUST00000184508	miR-7219	Mir7219	12.6458	-0.00894822	0.176803	-0.0506114	0.959635	0.99901	NA
ENSMUSG00000098259	ENSMUST00000184547	Gm27616	Gm27616	0.509725	0.780128	0.85275	0.914838	0.360277	0.99901	NA
ENSMUSG00000098263	ENSMUST00000184173	miR-6938	Mir6938	1.27677	0.270978	0.534272	0.507191	0.612021	0.99901	NA
ENSMUSG00000098267	ENSMUST00000183486	miR-7060	Mir7060	2.26131	0.118414	0.397112	0.298187	0.765561	0.99901	NA
ENSMUSG00000098269	ENSMUST00000183361	miR-8094	Mir8094	0.470202	0.597613	0.988937	0.604298	0.545646	0.99901	NA
ENSMUSG00000098279	ENSMUST00000184056	miR-6908	Mir6908	0.981841	0.347316	0.707583	0.490848	0.623534	0.99901	NA
ENSMUSG00000098280	ENSMUST00000184722	miR-7687	Mir7687	5.65541	0.697477	0.292451	2.38494	0.0170821	0.763675	NA
ENSMUSG00000098282	ENSMUST00000183547	miR-6936	Mir6936	0.33509	1.34507	0.992515	1.35521	0.17535	0.99901	NA
ENSMUSG00000098285	ENSMUST00000183689	miR-7670	Mir7670	0.691869	0.781608	0.749417	1.04296	0.296969	0.99901	NA
ENSMUSG00000098286	ENSMUST00000183602	miR-8091	Mir8091	0.448816	0.801232	0.909573	0.880888	0.378378	0.99901	NA
ENSMUSG00000098288	ENSMUST00000183483	miR-6900	Mir6900	4.43586	0.40855	0.280306	1.45751	0.144975	0.99901	NA
ENSMUSG00000098289	ENSMUST00000184990	miR-6715	Mir6715	1.06995	-0.347616	0.583969	-0.595264	0.551667	0.99901	NA
ENSMUSG00000098291	ENSMUST00000183646	miR-6973a	Mir6973a	0.0328692	0.402153	2.97998	0.134951	0.89265	0.99901	NA
ENSMUSG00000098293	ENSMUST00000183837	miR-6991	Mir6991	0.188687	-0.559629	1.21472	-0.460708	0.645008	0.99901	NA
ENSMUSG00000098296	ENSMUST00000183479	miR-6918	Mir6918	0.0377255	0.402153	2.97998	0.134951	0.89265	0.99901	NA
ENSMUSG00000098297	ENSMUST00000185063	miR-6980	Mir6980	0.104333	0.402161	1.97029	0.204113	0.838266	0.99901	NA
ENSMUSG00000098299	ENSMUST00000184202	miR-7224	Mir7224	25.0354	-0.24623	0.143384	-1.71728	0.0859279	0.99901	NA
ENSMUSG00000098300	ENSMUST00000184886	miR-6540	Mir6540	0.579643	0.381707	0.797921	0.478377	0.632382	0.99901	NA
ENSMUSG00000098310	ENSMUST00000183962	miR-8118	Mir8118	2.58371	-0.374437	0.370123	-1.01166	0.311702	0.99901	NA
ENSMUSG00000098315	ENSMUST00000184317	miR-21b	Mir21b	3.944	0.213747	0.298801	0.715349	0.474393	0.99901	NA
ENSMUSG00000098317	ENSMUST00000184562	miR-6926	Mir6926	1.3379	0.00444963	0.515714	0.0086281	0.993116	0.99901	NA
ENSMUSG00000098319	ENSMUST00000184833	miR-7038	Mir7038	0.343698	0.594525	1.00114	0.593851	0.552612	0.99901	NA
ENSMUSG00000098325	ENSMUST00000184632	miR-7048	Mir7048	2.72084	-0.0945383	0.363296	-0.260224	0.794691	0.99901	NA
ENSMUSG00000098327	ENSMUST00000184840	miR-7087	Mir7087	0.19731	-0.174912	1.35343	-0.129236	0.897171	0.99901	NA
ENSMUSG00000098329	ENSMUST00000183975	miR-6966	Mir6966	8.24335	-0.171614	0.207742	-0.826094	0.408751	0.99901	NA
ENSMUSG00000098331	ENSMUST00000184765	miR-7069	Mir7069	0.962521	0.0292058	0.594125	0.0491576	0.960794	0.99901	NA
ENSMUSG00000098334	ENSMUST00000184219	miR-7043	Mir7043	0.957929	0.722994	0.610036	1.18517	0.235951	0.99901	NA
ENSMUSG00000098338	ENSMUST00000184711	miR-6941	Mir6941	0.67809	-0.378917	0.777214	-0.487533	0.625881	0.99901	NA
ENSMUSG00000098339	ENSMUST00000184960	miR-6977	Mir6977	1.14873	-0.715901	0.578863	-1.23674	0.216185	0.99901	NA
ENSMUSG00000098341	ENSMUST00000183653	miR-6944	Mir6944	14.2423	-0.228862	0.162842	-1.40543	0.159894	0.99901	NA
ENSMUSG00000098343	ENSMUST00000184281	miR-6240	Mir6240	122.564	0.48971	0.210796	2.32315	0.0201713	0.763675	NA
ENSMUSG00000098344	ENSMUST00000183743	miR-3473f	Mir3473f	0.0746191	0.594515	2.50784	0.237062	0.812608	0.99901	NA
ENSMUSG00000098346	ENSMUST00000184483	miR-6986	Mir6986	2.56881	0.141054	0.384469	0.366879	0.713709	0.99901	NA
ENSMUSG00000098353	ENSMUST00000184685	miR-7057	Mir7057	0.121875	-0.55963	1.655	-0.338145	0.735254	0.99901	NA
ENSMUSG00000098361	ENSMUST00000183683	miR-7086	Mir7086	0.0344666	0.0174383	2.97998	0.00585181	0.995331	0.99901	NA
ENSMUSG00000098363	ENSMUST00000184912	miR-6993	Mir6993	0.0669739	0.209799	2.57738	0.0814002	0.935124	0.99901	NA
ENSMUSG00000098366	ENSMUST00000184434	miR-145b	Mir145b	16.8454	-0.06794	0.144237	-0.471031	0.637619	0.99901	NA
ENSMUSG00000098376	ENSMUST00000183764	miR-6907	Mir6907	0.130892	0.594521	1.89291	0.314078	0.753462	0.99901	NA
ENSMUSG00000098380	ENSMUST00000184981	miR-6939	Mir6939	2.38786	0.263773	0.404241	0.652512	0.514071	0.99901	NA
ENSMUSG00000098381	ENSMUST00000184178	miR-7225	Mir7225	0.487239	0.393058	0.857321	0.458473	0.646613	0.99901	NA
ENSMUSG00000098388	ENSMUST00000184375	miR-8109	Mir8109	0.0372661	0.402153	2.97998	0.134951	0.89265	0.99901	NA
ENSMUSG00000098389	ENSMUST00000183458	miR-6983	Mir6983	0.595671	-1.1563	0.75802	-1.52542	0.127154	0.99901	NA
ENSMUSG00000098397	ENSMUST00000183442	miR-7669	Mir7669	3.13984	-0.144317	0.390418	-0.369646	0.711646	0.99901	NA
ENSMUSG00000098400	ENSMUST00000183640	miR-7680	Mir7680	0.781976	1.14174	0.751428	1.51942	0.128656	0.99901	NA
ENSMUSG00000098413	ENSMUST00000183724	miR-6990	Mir6990	5.83492	-0.176145	0.311204	-0.566011	0.571387	0.99901	NA
ENSMUSG00000098414	ENSMUST00000184212	miR-6909	Mir6909	0.140931	0.594522	1.60355	0.370754	0.710821	0.99901	NA
ENSMUSG00000098415	ENSMUST00000185166	miR-6928	Mir6928	0.262167	-0.174911	1.0831	-0.161492	0.871706	0.99901	NA
ENSMUSG00000098416	ENSMUST00000184426	miR-7117	Mir7117	0.810887	0.447935	0.755547	0.592862	0.553274	0.99901	NA
ENSMUSG00000098419	ENSMUST00000183535	miR-6963	Mir6963	0.160164	0.0174464	1.58442	0.0110112	0.991214	0.99901	NA
ENSMUSG00000098422	ENSMUST00000184308	miR-7016	Mir7016	0.0277071	0.0174383	2.97998	0.00585181	0.995331	0.99901	NA
ENSMUSG00000098431	ENSMUST00000183849	miR-7666	Mir7666	1.19256	0.381444	0.550242	0.693229	0.488166	0.99901	NA
ENSMUSG00000098437	ENSMUST00000184814	miR-195b	Mir195b	2.75322	0.331546	0.422493	0.784737	0.432608	0.99901	NA
ENSMUSG00000098442	ENSMUST00000184827	miR-6959	Mir6959	1.84653	-0.341722	0.447441	-0.763726	0.44503	0.99901	NA
ENSMUSG00000098445	ENSMUST00000184774	miR-6972	Mir6972	0.26213	0.209807	1.08312	0.193706	0.846406	0.99901	NA
ENSMUSG00000098451	ENSMUST00000185092	miR-6952	Mir6952	2.67641	-0.207946	0.370458	-0.561321	0.574579	0.99901	NA
ENSMUSG00000098453	ENSMUST00000184313	miR-6997	Mir6997	0.389701	-0.173738	0.914446	-0.189993	0.849315	0.99901	NA
ENSMUSG00000098454	ENSMUST00000185154	miR-7032	Mir7032	0.428259	0.0163048	0.861556	0.0189249	0.984901	0.99901	NA
ENSMUSG00000098457	ENSMUST00000185150	miR-8097	Mir8097	0.296433	0.0174478	1.20463	0.0144839	0.988444	0.99901	NA
ENSMUSG00000098458	ENSMUST00000183497	miR-6971	Mir6971	0.707775	-1.17106	0.76043	-1.54	0.123561	0.99901	NA
ENSMUSG00000098464	ENSMUST00000184524	miR-7002	Mir7002	0.343869	0.981978	0.944492	1.03969	0.298484	0.99901	NA
ENSMUSG00000098465	ENSMUST00000184114	miR-1668	Mir1668	4.52968	0.105777	0.314568	0.33626	0.736675	0.99901	NA
ENSMUSG00000098473	ENSMUST00000184374	miR-7083	Mir7083	5.8911	0.182019	0.245157	0.742459	0.457809	0.99901	NA
ENSMUSG00000098474	ENSMUST00000185146	miR-6919	Mir6919	0.782119	0.56173	0.726975	0.772695	0.439703	0.99901	NA
ENSMUSG00000098483	ENSMUST00000183794	miR-7078	Mir7078	0.0359517	0.0174383	2.97998	0.00585181	0.995331	0.99901	NA
ENSMUSG00000098487	ENSMUST00000184798	miR-6899	Mir6899	9.65142	-0.187886	0.210483	-0.892645	0.372047	0.99901	NA
ENSMUSG00000098490	ENSMUST00000184522	miR-7089	Mir7089	0.316824	1.17544	1.07233	1.09616	0.273008	0.99901	NA
ENSMUSG00000098497	ENSMUST00000185044	miR-6932	Mir6932	0.349775	0.209807	0.942707	0.222558	0.823879	0.99901	NA
ENSMUSG00000098499	ENSMUST00000184879	miR-6975	Mir6975	6.64154	0.083577	0.256594	0.325717	0.744639	0.99901	NA
ENSMUSG00000098510	ENSMUST00000184739	miR-6968	Mir6968	2.16947	-0.133955	0.402537	-0.332776	0.739303	0.99901	NA
ENSMUSG00000098511	ENSMUST00000184542	miR-7072	Mir7072	0.0377255	0.402153	2.97998	0.134951	0.89265	0.99901	NA
ENSMUSG00000098513	ENSMUST00000184050	miR-6399	Mir6399	0.398195	0.596581	1.04644	0.570103	0.568608	0.99901	NA
ENSMUSG00000098516	ENSMUST00000184154	miR-7651	Mir7651	0.386713	-0.90774	0.934258	-0.971616	0.331242	0.99901	NA
ENSMUSG00000098521	ENSMUST00000184048	miR-7243	Mir7243	0.232193	0.786884	1.19275	0.659723	0.509432	0.99901	NA
ENSMUSG00000098522	ENSMUST00000184477	miR-6412	Mir6412	0.34969	0.594525	1.21493	0.489349	0.624594	0.99901	NA
ENSMUSG00000098527	ENSMUST00000183874	miR-6961	Mir6961	0.0684863	0.594515	2.56281	0.231977	0.816556	0.99901	NA
ENSMUSG00000098531	ENSMUST00000183891	miR-7041	Mir7041	4.33432	-0.0990095	0.319585	-0.309806	0.756708	0.99901	NA
ENSMUSG00000098532	ENSMUST00000185110	miR-7065	Mir7065	3.24943	-0.109689	0.320697	-0.342033	0.732326	0.99901	NA
ENSMUSG00000098539	ENSMUST00000184068	miR-133c	Mir133c	1.38914	0.0747332	0.52797	0.141548	0.887437	0.99901	NA
ENSMUSG00000098540	ENSMUST00000184825	miR-7059	Mir7059	0.628038	0.0680028	0.779846	0.0872003	0.930512	0.99901	NA
ENSMUSG00000098544	ENSMUST00000184071	miR-7211	Mir7211	0.338048	-0.174911	1.08169	-0.161702	0.871541	0.99901	NA
ENSMUSG00000098547	ENSMUST00000183719	miR-6921	Mir6921	5.22728	0.0272569	0.260702	0.104552	0.916731	0.99901	NA
ENSMUSG00000098548	ENSMUST00000183922	miR-6996	Mir6996	2.32376	0.015213	0.409858	0.0371177	0.970391	0.99901	NA
ENSMUSG00000098550	ENSMUST00000184697	miR-7079	Mir7079	1.40343	0.336936	0.568568	0.592605	0.553446	0.99901	NA
ENSMUSG00000098553	ENSMUST00000185080	miR-3569	Mir3569	0.84986	0.542998	0.654133	0.830104	0.40648	0.99901	NA
ENSMUSG00000098562	ENSMUST00000184090	miR-6910	Mir6910	0.203835	-0.174911	1.19723	-0.146096	0.883845	0.99901	NA
ENSMUSG00000098563	ENSMUST00000183406	miR-6402	Mir6402	0.0299164	0.0174383	2.97998	0.00585181	0.995331	0.99901	NA
ENSMUSG00000098568	ENSMUST00000184789	miR-6987	Mir6987	0.233933	0.0174477	1.19111	0.0146482	0.988313	0.99901	NA
ENSMUSG00000098569	ENSMUST00000183787	miR-7020	Mir7020	0.635164	0.890399	0.835541	1.06566	0.286579	0.99901	NA
ENSMUSG00000098574	ENSMUST00000184414	miR-7037	Mir7037	0.623417	-0.56554	0.837819	-0.675015	0.499666	0.99901	NA
ENSMUSG00000098579	ENSMUST00000184974	miR-6937	Mir6937	0.454461	-1.21412	0.931929	-1.30281	0.19264	0.99901	NA
ENSMUSG00000098580	ENSMUST00000185093	miR-7023	Mir7023	1.22079	-0.904237	0.616457	-1.46683	0.142422	0.99901	NA
ENSMUSG00000098582	ENSMUST00000184815	miR-7080	Mir7080	0.0672937	0.209799	2.57426	0.0814987	0.935045	0.99901	NA
ENSMUSG00000098588	ENSMUST00000183857	miR-6340	Mir6340	0.0310221	0.402153	2.97998	0.134951	0.89265	0.99901	NA
ENSMUSG00000098592	ENSMUST00000184111	miR-6917	Mir6917	0.403655	-0.560311	1.00704	-0.556392	0.577943	0.99901	NA
ENSMUSG00000098593	ENSMUST00000184553	miR-7064	Mir7064	0.0347578	0.402153	2.97998	0.134951	0.89265	0.99901	NA
ENSMUSG00000098596	ENSMUST00000184953	miR-7226	Mir7226	1.08802	-0.440976	0.644662	-0.684042	0.493949	0.99901	NA
ENSMUSG00000098597	ENSMUST00000185075	miR-6418	Mir6418	2.22598	0.261321	0.391704	0.667141	0.504682	0.99901	NA
ENSMUSG00000098600	ENSMUST00000185077	miR-6929	Mir6929	5.32448	0.0657274	0.258722	0.254047	0.799459	0.99901	NA
ENSMUSG00000098602	ENSMUST00000183515	miR-6946	Mir6946	9.08611	-0.147008	0.2039	-0.720978	0.470923	0.99901	NA
ENSMUSG00000098606	ENSMUST00000183597	miR-6903	Mir6903	0.0881653	-0.367272	2.04879	-0.179263	0.857731	0.99901	NA
ENSMUSG00000098608	ENSMUST00000184293	miR-6981	Mir6981	0.0283468	0.0174383	2.97998	0.00585181	0.995331	0.99901	NA
ENSMUSG00000098613	ENSMUST00000184841	miR-6931	Mir6931	0.366427	0.0174482	1.01047	0.0172674	0.986223	0.99901	NA
ENSMUSG00000098623	ENSMUST00000184382	miR-8112	Mir8112	0.978073	0.10941	0.628091	0.174195	0.861712	0.99901	NA
ENSMUSG00000098624	ENSMUST00000184197	miR-7036	Mir7036	0.489978	0.743139	0.902258	0.823644	0.410142	0.99901	NA
ENSMUSG00000098625	ENSMUST00000184745	miR-6953	Mir6953	0.975981	1.13694	0.64379	1.766	0.077395	0.99901	NA
ENSMUSG00000098631	ENSMUST00000183708	miR-6957	Mir6957	0.165696	0.0174471	1.37613	0.0126783	0.989884	0.99901	NA
ENSMUSG00000098632	ENSMUST00000184907	miR-7665	Mir7665	0.194708	0.594524	1.35702	0.438109	0.661307	0.99901	NA
ENSMUSG00000098634	ENSMUST00000184526	miR-8096	Mir8096	0.0987699	0.78687	2.83757	0.277304	0.781547	0.99901	NA
ENSMUSG00000098646	ENSMUST00000183876	miR-7084	Mir7084	2.47196	-0.508357	0.414022	-1.22785	0.219503	0.99901	NA
ENSMUSG00000098648	ENSMUST00000183564	miR-6239	Mir6239	0.0350001	0.402153	2.97998	0.134951	0.89265	0.99901	NA
ENSMUSG00000098651	ENSMUST00000183498	miR-6999	Mir6999	4.84556	-0.394965	0.281921	-1.40098	0.161221	0.99901	NA
ENSMUSG00000098655	ENSMUST00000183768	miR-7011	Mir7011	0.0676235	0.209799	2.57107	0.0815999	0.934965	0.99901	NA
ENSMUSG00000098656	ENSMUST00000185016	miR-7028	Mir7028	0.408706	0.597926	0.912196	0.65548	0.512159	0.99901	NA
ENSMUSG00000098661	ENSMUST00000184821	miR-7052	Mir7052	8.14686	-0.0421463	0.208281	-0.202353	0.839641	0.99901	NA
ENSMUSG00000098663	ENSMUST00000184207	miR-6958	Mir6958	31.2586	0.0750023	0.114817	0.653232	0.513607	0.99901	NA
ENSMUSG00000098666	ENSMUST00000184438	miR-6950	Mir6950	3.43551	0.0420109	0.323696	0.129785	0.896736	0.99901	NA
ENSMUSG00000098671	ENSMUST00000184187	miR-7075	Mir7075	54.4572	0.0216732	0.088722	0.244283	0.807012	0.99901	NA
ENSMUSG00000098672	ENSMUST00000184241	miR-6911	Mir6911	24.7296	0.0331598	0.129652	0.25576	0.798136	0.99901	NA
ENSMUSG00000098676	ENSMUST00000183668	miR-6359	Mir6359	0.0882663	-0.367272	2.04824	-0.179311	0.857694	0.99901	NA
ENSMUSG00000098679	ENSMUST00000183565	miR-7688	Mir7688	13.1584	-0.103608	0.178353	-0.580914	0.561298	0.99901	NA
ENSMUSG00000098680	ENSMUST00000184898	miR-6898	Mir6898	0.22163	0.402166	1.20299	0.334304	0.73815	0.99901	NA
ENSMUSG00000098687	ENSMUST00000184115	miR-7k	Mir7k	19.1569	-0.309559	0.155401	-1.99201	0.0463701	0.955782	NA
ENSMUSG00000098698	ENSMUST00000183449	miR-6960	Mir6960	0.436971	-0.855831	0.849113	-1.00791	0.313497	0.99901	NA
ENSMUSG00000098701	ENSMUST00000184999	miR-6914	Mir6914	1.38111	-0.212599	0.528601	-0.402191	0.687544	0.99901	NA
ENSMUSG00000098704	ENSMUST00000183965	miR-6934	Mir6934	1.31898	0.387787	0.555024	0.698686	0.484748	0.99901	NA
ENSMUSG00000098706	ENSMUST00000183927	miR-6979	Mir6979	0.886101	0.312693	0.643382	0.486015	0.626956	0.99901	NA
ENSMUSG00000098710	ENSMUST00000184412	miR-7067	Mir7067	0.626005	0.0315917	0.826837	0.0382079	0.969522	0.99901	NA
ENSMUSG00000098712	ENSMUST00000183464	miR-7010	Mir7010	6.71213	0.387979	0.254543	1.52421	0.127455	0.99901	NA
ENSMUSG00000098714	ENSMUST00000183950	miR-7663	Mir7663	0.10411	-0.367272	1.97127	-0.186312	0.8522	0.99901	NA
ENSMUSG00000098719	ENSMUST00000184098	miR-7212	Mir7212	17.0348	-0.0315268	0.158254	-0.199217	0.842093	0.99901	NA
ENSMUSG00000098731	ENSMUST00000183408	miR-7027	Mir7027	3.72547	-0.443497	0.31117	-1.42526	0.154083	0.99901	NA
ENSMUSG00000098734	ENSMUST00000184081	miR-6335	Mir6335	0.0342291	0.0174383	2.97998	0.00585181	0.995331	0.99901	NA
ENSMUSG00000098735	ENSMUST00000185089	miR-7005	Mir7005	0.0667837	0.594515	2.57924	0.2305	0.817703	0.99901	NA
ENSMUSG00000098737	ENSMUST00000183853	miR-7014	Mir7014	0.489961	-0.337444	0.88097	-0.383037	0.701693	0.99901	NA
ENSMUSG00000098751	ENSMUST00000184349	miR-7672	Mir7672	0.0337285	0.402153	2.97998	0.134951	0.89265	0.99901	NA
ENSMUSG00000098752	ENSMUST00000184790	miR-6897	Mir6897	0.494985	1.10071	0.835115	1.31804	0.187492	0.99901	NA
ENSMUSG00000098756	ENSMUST00000184232	miR-378d	Mir378d	824.262	-0.0222022	0.0550448	-0.403348	0.686692	0.99901	GO:0007569|cell aging|BP
ENSMUSG00000098759	ENSMUST00000184158	miR-7063	Mir7063	3.98842	-0.476085	0.332264	-1.43285	0.1519	0.99901	NA
ENSMUSG00000098762	ENSMUST00000183346	miR-7045	Mir7045	0.0332998	0.0174383	2.97998	0.00585181	0.995331	0.99901	NA
ENSMUSG00000098764	ENSMUST00000183866	miR-7667	Mir7667	1.29747	-0.305874	0.544015	-0.562252	0.573944	0.99901	NA
ENSMUSG00000098765	ENSMUST00000183555	miR-7685	Mir7685	2.84522	-0.523864	0.413296	-1.26753	0.204967	0.99901	NA
ENSMUSG00000098769	ENSMUST00000183945	miR-8103	Mir8103	58.7623	-0.04542	0.100811	-0.450546	0.652317	0.99901	NA
ENSMUSG00000098771	ENSMUST00000183713	miR-6538	Mir6538	2.88525	0.186823	0.358291	0.521427	0.60207	0.99901	NA
ENSMUSG00000098774	ENSMUST00000183859	miR-6930	Mir6930	0.0304174	0.0174383	2.97998	0.00585181	0.995331	0.99901	NA
ENSMUSG00000098785	ENSMUST00000183885	miR-6395	Mir6395	0.982051	0.218415	0.590594	0.369823	0.711514	0.99901	NA
ENSMUSG00000098786	ENSMUST00000183658	miR-6995	Mir6995	0.470572	-1.00082	0.813143	-1.2308	0.218397	0.99901	NA
ENSMUSG00000098790	ENSMUST00000184464	miR-6942	Mir6942	1.1911	-0.50616	0.551774	-0.917332	0.358969	0.99901	NA
ENSMUSG00000098802	ENSMUST00000183435	miR-7046	Mir7046	0.620488	0.0202081	0.884515	0.0228465	0.981773	0.99901	NA
ENSMUSG00000098807	ENSMUST00000083485	miR-300	Mir300	1065.29	-0.0274022	0.0472238	-0.580263	0.561737	0.99901	GO:0060291|long-term synaptic potentiation|BP,GO:0071260|cellular response to mechanical stimulus|BP,GO:1990830|cellular response to leukemia inhibitory factor|BP
ENSMUSG00000098808	ENSMUST00000184519	miR-7009	Mir7009	0.155351	0.017447	1.39439	0.0125123	0.990017	0.99901	NA
ENSMUSG00000098811	ENSMUST00000184244	miR-6913	Mir6913	6.08003	-0.197192	0.241541	-0.816389	0.414277	0.99901	NA
ENSMUSG00000098812	ENSMUST00000183455	miR-7578	Mir7578	0.0329233	0.402153	2.97998	0.134951	0.89265	0.99901	GO:0035195|gene silencing by miRNA|BP,GO:0050728|negative regulation of inflammatory response|BP,GO:0061014|positive regulation of mRNA catabolic process|BP
ENSMUSG00000098822	ENSMUST00000183852	miR-7039	Mir7039	0.532262	0.907851	0.808511	1.12287	0.261494	0.99901	NA
ENSMUSG00000098823	ENSMUST00000184463	miR-8111	Mir8111	22.7003	0.303931	0.135283	2.24663	0.0246638	0.763675	NA
ENSMUSG00000098824	ENSMUST00000183624	miR-7006	Mir7006	0.176089	0.786883	1.35931	0.578884	0.562667	0.99901	NA
ENSMUSG00000098826	ENSMUST00000184226	miR-7677	Mir7677	0.361133	-0.369787	0.910147	-0.406294	0.684527	0.99901	NA
ENSMUSG00000098830	ENSMUST00000183676	miR-7024	Mir7024	1.50778	0.35508	0.548536	0.647324	0.517423	0.99901	NA
ENSMUSG00000098831	ENSMUST00000185054	miR-7119	Mir7119	0.0304174	0.0174383	2.97998	0.00585181	0.995331	0.99901	NA
ENSMUSG00000098838	ENSMUST00000083632	miR-381	Mir381	1607.29	0.0237191	0.0639082	0.371143	0.710531	0.99901	GO:0060291|long-term synaptic potentiation|BP,GO:0071222|cellular response to lipopolysaccharide|BP,GO:1990830|cellular response to leukemia inhibitory factor|BP
ENSMUSG00000098839	ENSMUST00000183606	miR-7054	Mir7054	3.74104	-0.65826	0.314456	-2.09333	0.0363196	0.952692	NA
ENSMUSG00000098844	ENSMUST00000183342	miR-6992	Mir6992	0.136449	0.209805	1.61486	0.129921	0.896629	0.99901	NA
ENSMUSG00000098855	ENSMUST00000184592	miR-6923	Mir6923	0.1859	0.786883	1.34413	0.585423	0.558264	0.99901	NA
ENSMUSG00000098856	ENSMUST00000184956	miR-8113	Mir8113	0.0310221	0.402153	2.97998	0.134951	0.89265	0.99901	NA
ENSMUSG00000098858	ENSMUST00000183649	miR-6541	Mir6541	0.135533	0.209805	1.61723	0.129731	0.896779	0.99901	NA
ENSMUSG00000098863	ENSMUST00000183986	miR-8101	Mir8101	0.469142	-0.183822	0.880501	-0.208769	0.834628	0.99901	NA
ENSMUSG00000098866	ENSMUST00000183732	miR-6539	Mir6539	0.192193	-0.174911	1.21049	-0.144496	0.885109	0.99901	NA
ENSMUSG00000098873	ENSMUST00000183679	miR-7668	Mir7668	6.67899	0.153626	0.274954	0.558734	0.576343	0.99901	NA
ENSMUSG00000098879	ENSMUST00000184262	miR-7675	Mir7675	0.146707	-0.367271	1.4108	-0.260328	0.794611	0.99901	NA
ENSMUSG00000098881	ENSMUST00000184494	miR-6927	Mir6927	0.605029	0.0452532	0.791231	0.0571934	0.954391	0.99901	NA
ENSMUSG00000098882	ENSMUST00000184924	miR-6392	Mir6392	3.71483	0.0161607	0.306708	0.0526909	0.957978	0.99901	NA
ENSMUSG00000098884	ENSMUST00000184943	miR-7689	Mir7689	89.2276	0.126006	0.0794167	1.58665	0.112593	0.99901	NA
ENSMUSG00000098885	ENSMUST00000184079	miR-7659	Mir7659	0.92571	0.770812	0.759544	1.01484	0.310184	0.99901	NA
ENSMUSG00000098890	ENSMUST00000184398	miR-7008	Mir7008	1.12215	-0.329556	0.634024	-0.519785	0.603213	0.99901	NA
ENSMUSG00000098896	ENSMUST00000183494	miR-3473g	Mir3473g	12.4439	0.0312037	0.17169	0.181745	0.855783	0.99901	NA
ENSMUSG00000098904	ENSMUST00000183343	miR-6998	Mir6998	0.589059	0.854514	0.782058	1.09265	0.274549	0.99901	NA
ENSMUSG00000098906	ENSMUST00000185156	miR-7652	Mir7652	1.20968	0.70445	0.559265	1.2596	0.207814	0.99901	NA
ENSMUSG00000098907	ENSMUST00000183526	miR-7082	Mir7082	0.990024	0.205498	0.620917	0.330958	0.740676	0.99901	NA
ENSMUSG00000098917	ENSMUST00000185082	miR-7654	Mir7654	25.2561	-0.276057	0.135812	-2.03264	0.0420887	0.955782	NA
ENSMUSG00000098918	ENSMUST00000184617	miR-6481	Mir6481	0.629124	-0.235928	0.75164	-0.313885	0.753608	0.99901	NA
ENSMUSG00000098919	ENSMUST00000184148	miR-8102	Mir8102	0.139115	-0.751989	1.63246	-0.460648	0.645052	0.99901	NA
ENSMUSG00000098922	ENSMUST00000184520	miR-8106	Mir8106	1.04896	1.0809	0.632145	1.7099	0.087285	0.99901	NA
ENSMUSG00000098926	ENSMUST00000183443	miR-6904	Mir6904	0.160131	0.0174464	1.58449	0.0110107	0.991215	0.99901	NA
ENSMUSG00000098928	ENSMUST00000184338	miR-6988	Mir6988	18.9638	0.164422	0.149591	1.09914	0.271706	0.99901	NA
ENSMUSG00000098942	ENSMUST00000184230	miR-8100	Mir8100	0.158848	-0.367271	1.5872	-0.231396	0.817007	0.99901	NA
ENSMUSG00000098944	ENSMUST00000185035	miR-8120	Mir8120	0.311234	0.017448	1.09127	0.0159888	0.987243	0.99901	NA
ENSMUSG00000098951	ENSMUST00000183364	miR-7647	Mir7647	0.609009	0.545304	0.777281	0.701553	0.482958	0.99901	NA
ENSMUSG00000098954	ENSMUST00000184043	miR-7658	Mir7658	1.00789	1.36695	0.697014	1.96115	0.0498614	0.96242	NA
ENSMUSG00000098955	ENSMUST00000183615	miR-6935	Mir6935	4.95629	0.111233	0.287035	0.387524	0.698369	0.99901	NA
ENSMUSG00000098957	ENSMUST00000184718	miR-8105	Mir8105	0.138013	0.594522	1.61086	0.36907	0.712075	0.99901	NA
ENSMUSG00000098958	ENSMUST00000184982	miR-6933	Mir6933	0.568474	-0.414947	0.790311	-0.525043	0.599553	0.99901	NA
ENSMUSG00000098960	ENSMUST00000183776	miR-7056	Mir7056	0.0347578	0.402153	2.97998	0.134951	0.89265	0.99901	NA
ENSMUSG00000098972	ENSMUST00000185043	miR-8093	Mir8093	1.06732	-0.394664	0.579781	-0.680711	0.496054	0.99901	NA
ENSMUSG00000098973	ENSMUST00000184437	miR-6236	Mir6236	728.556	0.462616	0.205731	2.24864	0.0245354	0.763675	NA
ENSMUSG00000098976	ENSMUST00000184793	miR-6769b	Mir6769b	0.0350001	0.402153	2.97998	0.134951	0.89265	0.99901	NA
ENSMUSG00000098981	ENSMUST00000184435	miR-7236	Mir7236	1.74516	-0.404337	0.460165	-0.878678	0.379576	0.99901	NA
ENSMUSG00000098997	ENSMUST00000185062	miR-6901	Mir6901	0.550174	-0.621923	0.798784	-0.778587	0.436223	0.99901	NA
ENSMUSG00000099003	ENSMUST00000184713	miR-7035	Mir7035	16.1224	-0.0221468	0.15862	-0.139621	0.888959	0.99901	NA
ENSMUSG00000099006	ENSMUST00000184381	miR-6974	Mir6974	0.15513	-0.751988	1.39479	-0.53914	0.58979	0.99901	NA
ENSMUSG00000099017	ENSMUST00000184637	miR-7058	Mir7058	0.100279	-0.367272	1.98846	-0.184702	0.853463	0.99901	NA
ENSMUSG00000099031	ENSMUST00000184074	miR-7240	Mir7240	1.4591	-0.365963	0.529804	-0.690751	0.489722	0.99901	NA
ENSMUSG00000099033	ENSMUST00000183540	miR-7013	Mir7013	2.50874	0.102184	0.426026	0.239853	0.810444	0.99901	NA
ENSMUSG00000099035	ENSMUST00000184661	miR-7040	Mir7040	0.744359	-0.154568	0.72495	-0.213213	0.831161	0.99901	NA
ENSMUSG00000099036	ENSMUST00000184478	miR-378c	Mir378c	9253.31	0.0930126	0.0533194	1.74444	0.0810821	0.99901	NA
ENSMUSG00000099043	ENSMUST00000183749	miR-7022	Mir7022	0.893139	0.105006	0.635842	0.165145	0.86883	0.99901	NA
ENSMUSG00000099045	ENSMUST00000184003	miR-6374	Mir6374	0.0277071	0.0174383	2.97998	0.00585181	0.995331	0.99901	NA
ENSMUSG00000099047	ENSMUST00000184777	miR-7029	Mir7029	0.353337	-0.738475	0.944372	-0.781974	0.43423	0.99901	NA
ENSMUSG00000099050	ENSMUST00000183376	miR-7655	Mir7655	0.720797	-0.931321	0.807877	-1.1528	0.248992	0.99901	NA
ENSMUSG00000099058	ENSMUST00000185186	miR-6943	Mir6943	1.42226	0.779309	0.505657	1.54118	0.123273	0.99901	NA
ENSMUSG00000099060	ENSMUST00000183797	miR-7025	Mir7025	1.79162	0.0401194	0.477873	0.0839542	0.933093	0.99901	NA
ENSMUSG00000099062	ENSMUST00000183991	miR-7077	Mir7077	0.209206	0.209807	1.19133	0.176111	0.860206	0.99901	NA
ENSMUSG00000099063	ENSMUST00000183860	miR-7031	Mir7031	0.813221	0.440892	0.663662	0.664332	0.506478	0.99901	NA
ENSMUSG00000099066	ENSMUST00000184453	miR-6978	Mir6978	0.266211	0.594525	1.08034	0.550314	0.582104	0.99901	NA
ENSMUSG00000099069	ENSMUST00000185078	miR-8090	Mir8090	0.120213	-0.174913	1.65995	-0.105372	0.91608	0.99901	NA
ENSMUSG00000099072	ENSMUST00000184567	miR-7673	Mir7673	1.02582	-0.645819	0.640719	-1.00796	0.313474	0.99901	NA
ENSMUSG00000099075	ENSMUST00000184964	miR-7674	Mir7674	1.05521	1.24323	0.650549	1.91105	0.0559986	0.983391	NA
ENSMUSG00000099076	ENSMUST00000183657	miR-7070	Mir7070	1.46201	-0.247249	0.504287	-0.490293	0.623926	0.99901	NA
ENSMUSG00000099079	ENSMUST00000183439	miR-7068	Mir7068	163.88	0.0582042	0.06103	0.953698	0.340236	0.99901	NA
ENSMUSG00000099080	ENSMUST00000184847	miR-7071	Mir7071	1.07856	1.08072	0.61378	1.76077	0.0782781	0.99901	NA
ENSMUSG00000099082	ENSMUST00000184791	miR-7036b	Mir7036b	0.441656	0.40464	0.861216	0.469848	0.638464	0.99901	NA
ENSMUSG00000099092	ENSMUST00000185038	miR-7062	Mir7062	0.0686866	0.209799	2.56092	0.0819234	0.934708	0.99901	NA
ENSMUSG00000099093	ENSMUST00000183506	miR-7000	Mir7000	0.0911437	0.0174444	2.03302	0.00858052	0.993154	0.99901	NA
ENSMUSG00000099096	ENSMUST00000184300	miR-6945	Mir6945	21.5141	0.110005	0.136749	0.804427	0.42115	0.99901	NA
ENSMUSG00000099101	ENSMUST00000184358	miR-7653	Mir7653	0.267089	0.209807	1.07975	0.194311	0.845932	0.99901	NA
ENSMUSG00000099105	ENSMUST00000184606	miR-7007	Mir7007	6.44968	-0.278427	0.24728	-1.12596	0.260183	0.99901	NA
ENSMUSG00000099109	ENSMUST00000184275	miR-7115	Mir7115	0.159141	0.0174464	1.58658	0.0109963	0.991226	0.99901	NA
ENSMUSG00000099110	ENSMUST00000183910	miR-6951	Mir6951	3.32033	-0.361305	0.324965	-1.11183	0.266213	0.99901	NA
ENSMUSG00000099118	ENSMUST00000183735	miR-8092	Mir8092	0.445021	-1.53219	0.79947	-1.9165	0.055301	0.983391	NA
ENSMUSG00000099123	ENSMUST00000184733	miR-6965	Mir6965	0.0362182	0.402153	2.97998	0.134951	0.89265	0.99901	NA
ENSMUSG00000099131	ENSMUST00000183884	miR-7074	Mir7074	0.649261	0.788282	0.741671	1.06285	0.287852	0.99901	NA
ENSMUSG00000099134	ENSMUST00000184284	miR-7018	Mir7018	11.7312	-0.089381	0.199408	-0.448231	0.653986	0.99901	NA
ENSMUSG00000099140	ENSMUST00000184699	miR-7237	Mir7237	0.784975	-0.524632	0.683766	-0.767269	0.442921	0.99901	NA
ENSMUSG00000099142	ENSMUST00000184998	miR-8108	Mir8108	0.188485	-0.174912	1.36585	-0.128061	0.898101	0.99901	NA
ENSMUSG00000099145	ENSMUST00000184134	miR-8116	Mir8116	0.12303	-0.174913	1.65161	-0.105904	0.915658	0.99901	NA
ENSMUSG00000099147	ENSMUST00000184490	miR-7081	Mir7081	0.131929	0.209805	1.62673	0.128973	0.897379	0.99901	NA
ENSMUSG00000099149	ENSMUST00000183510	miR-6370	Mir6370	0.037353	0.402153	2.97998	0.134951	0.89265	0.99901	NA
ENSMUSG00000099153	ENSMUST00000184599	miR-7671	Mir7671	0.107488	0.786878	1.95676	0.402133	0.687586	0.99901	NA
ENSMUSG00000099163	ENSMUST00000183825	miR-7660	Mir7660	2.85444	-0.163042	0.423311	-0.385159	0.70012	0.99901	NA
ENSMUSG00000099165	ENSMUST00000183447	miR-6940	Mir6940	1.2613	-0.614164	0.544946	-1.12702	0.259735	0.99901	NA
ENSMUSG00000099169	ENSMUST00000184427	miR-7j	Mir7j	71.5282	0.478965	0.114636	4.17814	2.93897e-05	0.0183557	NA
ENSMUSG00000099172	ENSMUST00000184710	miR-3620	Mir3620	0.0637172	-0.174917	2.61028	-0.0670108	0.946573	0.99901	NA
ENSMUSG00000099176	ENSMUST00000184140	miR-6238	Mir6238	0.0280021	0.0174383	2.97998	0.00585181	0.995331	0.99901	NA
ENSMUSG00000099180	ENSMUST00000183598	miR-6956	Mir6956	5.25531	0.119955	0.285383	0.420332	0.674243	0.99901	NA
ENSMUSG00000099181	ENSMUST00000184228	miR-6905	Mir6905	0.136825	0.594522	1.6139	0.368377	0.712592	0.99901	NA
ENSMUSG00000099185	ENSMUST00000184761	miR-7662	Mir7662	0.385076	-0.172582	0.860678	-0.200519	0.841075	0.99901	NA
ENSMUSG00000099196	ENSMUST00000183892	miR-1258	Mir1258	1.0606	0.21478	0.556849	0.385706	0.699714	0.99901	NA
ENSMUSG00000099197	ENSMUST00000184682	miR-7034	Mir7034	0.333027	0.209807	0.907557	0.231178	0.817176	0.99901	NA
ENSMUSG00000099199	ENSMUST00000183900	miR-7012	Mir7012	0.835027	0.568244	0.656821	0.865143	0.38696	0.99901	NA
ENSMUSG00000099200	ENSMUST00000183998	miR-7019	Mir7019	13.6956	0.0725192	0.180429	0.401926	0.687739	0.99901	NA
ENSMUSG00000099202	ENSMUST00000184894	miR-7017	Mir7017	0.863148	-0.492046	0.717821	-0.685473	0.493046	0.99901	NA
ENSMUSG00000099210	ENSMUST00000184167	miR-7051	Mir7051	20.2756	-0.0331873	0.146538	-0.226475	0.820832	0.99901	NA
ENSMUSG00000099212	ENSMUST00000184259	miR-7033	Mir7033	2.24041	0.30082	0.396273	0.759122	0.44778	0.99901	NA
ENSMUSG00000099222	ENSMUST00000183847	miR-7213	Mir7213	36.3912	-0.0394904	0.105983	-0.37261	0.709438	0.99901	NA
ENSMUSG00000099225	ENSMUST00000185165	miR-8104	Mir8104	0.104976	0.402162	1.96749	0.204403	0.838039	0.99901	NA
ENSMUSG00000099226	ENSMUST00000184075	miR-7091	Mir7091	11.6989	0.0950343	0.174732	0.543886	0.58652	0.99901	NA
ENSMUSG00000099227	ENSMUST00000183582	miR-8114	Mir8114	46.653	-0.0230233	0.0967035	-0.238081	0.811818	0.99901	NA
ENSMUSG00000099230	ENSMUST00000184812	miR-6989	Mir6989	4.59029	-0.255146	0.294572	-0.86616	0.386403	0.99901	NA
ENSMUSG00000099236	ENSMUST00000183620	miR-668	Mir668	31.1106	0.234385	0.11731	1.998	0.0457169	0.955782	NA
ENSMUSG00000099238	ENSMUST00000184769	miR-7001	Mir7001	0.784386	-0.790474	0.749243	-1.05503	0.291412	0.99901	NA
ENSMUSG00000099245	ENSMUST00000184011	miR-8098	Mir8098	1.67055	0.277326	0.45404	0.610796	0.541335	0.99901	NA
ENSMUSG00000099254	ENSMUST00000183566	miR-7030	Mir7030	0.426845	-0.370704	0.970396	-0.382013	0.702452	0.99901	NA
ENSMUSG00000099258	ENSMUST00000184595	miR-7047	Mir7047	0.0712183	0.594515	2.53755	0.234287	0.814763	0.99901	NA
ENSMUSG00000099259	ENSMUST00000185099	miR-6922	Mir6922	1.06155	-0.044508	0.590528	-0.0753699	0.93992	0.99901	NA
ENSMUSG00000099260	ENSMUST00000183412	miR-6954	Mir6954	0.795688	0.471942	0.691228	0.682759	0.494759	0.99901	NA
ENSMUSG00000099261	ENSMUST00000185105	miR-6984	Mir6984	3.08107	0.00323104	0.338512	0.00954484	0.992384	0.99901	NA
ENSMUSG00000099267	ENSMUST00000183370	miR-6955	Mir6955	0.458494	-0.168461	0.854229	-0.197209	0.843664	0.99901	NA
ENSMUSG00000099272	ENSMUST00000184195	miR-7093	Mir7093	6.75211	0.0282847	0.244215	0.115819	0.907796	0.99901	NA
ENSMUSG00000099275	ENSMUST00000184024	miR-8107	Mir8107	0.230039	0.0174477	1.19479	0.0146031	0.988349	0.99901	NA
ENSMUSG00000099283	ENSMUST00000184456	miR-6912	Mir6912	0.159326	-0.367271	1.38719	-0.264758	0.791196	0.99901	NA
ENSMUSG00000099284	ENSMUST00000184384	miR-7026	Mir7026	0.8502	1.30325	0.695144	1.87479	0.0608213	0.986856	NA
ENSMUSG00000099286	ENSMUST00000183796	miR-7235	Mir7235	3.63553	0.0953105	0.318063	0.299659	0.764437	0.99901	NA
ENSMUSG00000099290	ENSMUST00000184641	miR-6985	Mir6985	0.0717929	-0.174918	2.97998	-0.0586978	0.953193	0.99901	NA
ENSMUSG00000099292	ENSMUST00000184514	miR-6916	Mir6916	2.12287	-0.355569	0.441735	-0.804937	0.420856	0.99901	NA
ENSMUSG00000099309	ENSMUST00000184353	miR-7085	Mir7085	1.35558	0.0250873	0.530778	0.0472651	0.962302	0.99901	NA
ENSMUSG00000099319	ENSMUST00000183650	miR-7648	Mir7648	0.203021	0.209807	1.19814	0.17511	0.860993	0.99901	NA
ENSMUSG00000099320	ENSMUST00000184681	miR-7664	Mir7664	1.7553	0.0478041	0.443952	0.107679	0.914251	0.99901	NA
ENSMUSG00000099326	ENSMUST00000184910	miR-21c	Mir21c	0.0608316	0.209799	2.64135	0.0794286	0.936692	0.99901	NA
ENSMUSG00000099330	ENSMUST00000184044	miR-7053	Mir7053	0.636228	0.353828	0.757558	0.467064	0.640454	0.99901	NA
ENSMUSG00000104566	ENSMUST00000200408	miR-7227	Mir7227	1.24485	0.948408	0.547318	1.73283	0.0831263	0.99901	NA
ENSMUSG00000104582	ENSMUST00000199984	miR-380	Mir380	288.751	-0.00219438	0.0486151	-0.0451378	0.963997	0.99901	GO:1990830|cellular response to leukemia inhibitory factor|BP
ENSMUSG00000104618	ENSMUST00000196359	miR-1839	Mir1839	2983.37	0.0764802	0.0432612	1.76787	0.0770824	0.99901	GO:0016442|RISC complex|CC
ENSMUSG00000104627	ENSMUST00000197651	miR-3535	Mir3535	258.373	0.0235851	0.0533348	0.442209	0.658338	0.99901	NA
ENSMUSG00000104740	ENSMUST00000196236	miR-6516	Mir6516	21.5208	-0.012971	0.134985	-0.0960919	0.923448	0.99901	NA
ENSMUSG00000104741	ENSMUST00000199405	miR-3087	Mir3087	10.4754	0.207946	0.189073	1.09982	0.271411	0.99901	NA
ENSMUSG00000104747	ENSMUST00000196199	miR-292b	Mir292b	0.0358965	0.0174383	2.97998	0.00585181	0.995331	0.99901	NA
ENSMUSG00000104755	ENSMUST00000197076	miR-677	Mir677	32.6516	0.0202508	0.127941	0.158283	0.874234	0.99901	NA
ENSMUSG00000104773	ENSMUST00000196051	miR-7657	Mir7657	0.134279	0.209805	1.6205	0.129469	0.896986	0.99901	NA
ENSMUSG00000104794	ENSMUST00000200096	miR-28c	Mir28c	2.29072	0.502317	0.396659	1.26637	0.20538	0.99901	NA
ENSMUSG00000104854	ENSMUST00000195956	miR-7116	Mir7116	0.0667724	0.209799	2.57935	0.0813379	0.935173	0.99901	NA
ENSMUSG00000104858	ENSMUST00000199494	miR-136	Mir136	3555.98	-0.0520592	0.0633231	-0.82212	0.411009	0.99901	GO:0040029|regulation of gene expression, epigenetic|BP
ENSMUSG00000104914	ENSMUST00000198082	miR-7061	Mir7061	0.575651	0.364042	0.806058	0.451633	0.651533	0.99901	NA
ENSMUSG00000104926	ENSMUST00000198991	miR-6947	Mir6947	0.519903	-0.499617	0.843161	-0.592553	0.553481	0.99901	NA
ENSMUSG00000104958	ENSMUST00000198377	miR-7238	Mir7238	0.480355	-0.184745	0.878867	-0.210208	0.833505	0.99901	NA
ENSMUSG00000104979	ENSMUST00000198985	miR-6994	Mir6994	4.52914	-0.739245	0.292744	-2.52523	0.0115623	0.763675	NA
ENSMUSG00000104996	ENSMUST00000198919	miR-6924	Mir6924	0.0554499	-0.174917	2.7049	-0.0646667	0.948439	0.99901	NA
ENSMUSG00000105010	ENSMUST00000198317	miR-219b	Mir219b	2.80671	-0.293402	0.361848	-0.810844	0.417455	0.99901	NA
ENSMUSG00000105138	ENSMUST00000200252	miR-6964	Mir6964	66.7104	0.0807978	0.0845636	0.955467	0.339341	0.99901	NA
ENSMUSG00000105165	ENSMUST00000200604	miR-7686	Mir7686	0.0310221	0.402153	2.97998	0.134951	0.89265	0.99901	NA
ENSMUSG00000105167	ENSMUST00000199549	Snord43	Snord43	1550.13	-0.0215687	0.0475006	-0.454072	0.649777	0.99901	NA
ENSMUSG00000105178	ENSMUST00000197584	miR-376a	Mir376a	72.4231	-0.073654	0.108648	-0.677914	0.497826	0.99901	GO:0021889|olfactory bulb interneuron differentiation|BP,GO:0071234|cellular response to phenylalanine|BP,GO:0071260|cellular response to mechanical stimulus|BP,GO:0097376|interneuron axon guidance|BP,GO:1990830|cellular response to leukemia inhibitory factor|BP
ENSMUSG00000105196	ENSMUST00000198092	miR-142	Mir142	4868.79	-0.167459	0.0729892	-2.29429	0.0217737	0.763675	GO:0036294|cellular response to decreased oxygen levels|BP,GO:0071222|cellular response to lipopolysaccharide|BP,GO:0071391|cellular response to estrogen stimulus|BP,GO:1990830|cellular response to leukemia inhibitory factor|BP
ENSMUSG00000105200	ENSMUST00000198300	miR-378a	Mir378a	256500	0.0449813	0.0413179	1.08866	0.276303	0.99901	GO:0007569|cell aging|BP,GO:0045069|regulation of viral genome replication|BP,GO:0060291|long-term synaptic potentiation|BP,GO:0071230|cellular response to amino acid stimulus|BP,GO:0071356|cellular response to tumor necrosis factor|BP
ENSMUSG00000105210	ENSMUST00000200030	miR-3544	Mir3544	0.503092	-0.339877	0.979881	-0.346856	0.7287	0.99901	NA
ENSMUSG00000105220	ENSMUST00000200557	miR-497	Mir497	4654.25	-0.127531	0.0712847	-1.78904	0.0736078	0.99901	GO:0007605|sensory perception of sound|BP,GO:0009617|response to bacterium|BP,GO:0070482|response to oxygen levels|BP
ENSMUSG00000105379	ENSMUST00000199973	miR-1191b	Mir1191b	31.1815	0.167819	0.113312	1.48103	0.138598	0.99901	NA
ENSMUSG00000105399	ENSMUST00000198115	miR-1843b	Mir1843b	1170.82	0.024677	0.0350778	0.703492	0.481749	0.99901	NA
ENSMUSG00000105428	ENSMUST00000197755	miR-3068	Mir3068	1035.16	-0.0462238	0.0605457	-0.763453	0.445193	0.99901	GO:0016442|RISC complex|CC
ENSMUSG00000105458	ENSMUST00000199621	miR-3074-2	Mir3074-2	10.1051	0.277923	0.186152	1.49299	0.135441	0.99901	NA
ENSMUSG00000105468	ENSMUST00000198998	miR-6906	Mir6906	0.117702	-0.174913	1.66758	-0.10489	0.916463	0.99901	NA
ENSMUSG00000105496	ENSMUST00000200215	miR-7004	Mir7004	0.987721	0.00154625	0.601832	0.00256924	0.99795	0.99901	NA
ENSMUSG00000105497	ENSMUST00000196210	miR-191	Mir191	48955.2	0.0260831	0.0257264	1.01387	0.310646	0.99901	GO:0007569|cell aging|BP,GO:0060291|long-term synaptic potentiation|BP,GO:0071230|cellular response to amino acid stimulus|BP,GO:1990830|cellular response to leukemia inhibitory factor|BP
ENSMUSG00000105524	ENSMUST00000198674	miR-3065	Mir3065	4.77472	-0.417318	0.318613	-1.3098	0.190265	0.99901	NA
ENSMUSG00000105557	ENSMUST00000198473	miR-3966	Mir3966	0.0362091	0.402153	2.97998	0.134951	0.89265	0.99901	NA
ENSMUSG00000105621	ENSMUST00000198652	miR-let7f-1	Mirlet7f-1	374423	0.0754639	0.0325346	2.3195	0.020368	0.763675	GO:0007569|cell aging|BP,GO:0016442|RISC complex|CC,GO:0030509|BMP signaling pathway|BP,GO:0060291|long-term synaptic potentiation|BP,GO:0071230|cellular response to amino acid stimulus|BP
ENSMUSG00000105697	ENSMUST00000197023	miR-7661	Mir7661	3.20915	-0.299349	0.333517	-0.897555	0.369423	0.99901	NA
ENSMUSG00000105743	ENSMUST00000199259	miR-1949	Mir1949	12.9129	-0.142169	0.164894	-0.862182	0.388587	0.99901	NA
ENSMUSG00000105758	ENSMUST00000196737	miR-let7e	Mirlet7e	33104.3	0.0267269	0.0290594	0.919732	0.357713	0.99901	GO:0035195|gene silencing by miRNA|BP,GO:0060218|hematopoietic stem cell differentiation|BP,GO:0060291|long-term synaptic potentiation|BP,GO:0070482|response to oxygen levels|BP,GO:0071391|cellular response to estrogen stimulus|BP,GO:1990830|cellular response to leukemia inhibitory factor|BP
ENSMUSG00000105770	ENSMUST00000196796	miR-664	Mir664	478.485	0.0485364	0.0480994	1.00909	0.312933	0.99901	NA
ENSMUSG00000105799	ENSMUST00000199077	miR-126b	Mir126b	2.8784	0.312193	0.368667	0.846814	0.397099	0.99901	NA
ENSMUSG00000105814	ENSMUST00000197105	miR-703	Mir703	0.61003	0.1968	0.772107	0.254887	0.79881	0.99901	NA
ENSMUSG00000105847	ENSMUST00000200085	miR-7650	Mir7650	0.275077	0.594525	1.07448	0.553314	0.580048	0.99901	NA
ENSMUSG00000105849	ENSMUST00000198153	miR-409	Mir409	900.504	0.07656	0.0456848	1.67583	0.0937714	0.99901	GO:0007605|sensory perception of sound|BP,GO:0071222|cellular response to lipopolysaccharide|BP,GO:0071234|cellular response to phenylalanine|BP,GO:1990830|cellular response to leukemia inhibitory factor|BP
ENSMUSG00000105853	ENSMUST00000195930	miR-376b	Mir376b	1353.33	-0.0544976	0.07107	-0.766816	0.443191	0.99901	GO:0071234|cellular response to phenylalanine|BP
ENSMUSG00000105904	ENSMUST00000198479	miR-24-1	Mir24-1	33040.1	-0.00390813	0.0458412	-0.0852536	0.93206	0.99901	GO:0003730|mRNA 3'-UTR binding|MF,GO:0007569|cell aging|BP,GO:0007605|sensory perception of sound|BP,GO:0008284|positive regulation of cell proliferation|BP,GO:0010629|negative regulation of gene expression|BP,GO:0042552|myelination|BP,GO:0045069|regulation of viral genome replication|BP,GO:0045766|positive regulation of angiogenesis|BP,GO:0060291|long-term synaptic potentiation|BP,GO:0061298|ret…
ENSMUSG00000105908	ENSMUST00000195888	miR-6920	Mir6920	0.34359	-1.78942	0.903525	-1.98049	0.047649	0.955782	NA
ENSMUSG00000105913	ENSMUST00000198528	miR-5121	Mir5121	5.93996	-0.182231	0.254749	-0.715337	0.474401	0.99901	NA
ENSMUSG00000105932	ENSMUST00000197857	miR-6925	Mir6925	1.48606	0.420137	0.511914	0.820718	0.411807	0.99901	NA
ENSMUSG00000105964	ENSMUST00000199860	miR-219c	Mir219c	3.64317	-0.0513518	0.336977	-0.15239	0.87888	0.99901	NA
ENSMUSG00000105972	ENSMUST00000200234	miR-1843a	Mir1843a	1865.71	0.0576931	0.0344172	1.67628	0.0936827	0.99901	NA
ENSMUSG00000105982	ENSMUST00000198033	miR-6896	Mir6896	0.600029	0.525346	0.784014	0.670073	0.502811	0.99901	NA
ENSMUSG00000106074	ENSMUST00000197106	miR-3969	Mir3969	0.323675	-0.569282	1.08955	-0.522495	0.601326	0.99901	NA
ENSMUSG00000106145	ENSMUST00000197815	miR-7073	Mir7073	2.69965	0.0320395	0.36142	0.088649	0.929361	0.99901	NA
ENSMUSG00000106169	ENSMUST00000196776	miR-6948	Mir6948	5.22865	0.110001	0.265404	0.414467	0.678532	0.99901	NA
ENSMUSG00000106183	ENSMUST00000195989	miR-101c	Mir101c	30.5875	-0.155428	0.108657	-1.43044	0.152591	0.99901	NA
ENSMUSG00000106193	ENSMUST00000198187	miR-7090	Mir7090	0.304883	0.786885	0.999877	0.786982	0.431293	0.99901	NA
ENSMUSG00000106199	ENSMUST00000198710	miR-3967	Mir3967	0.0298979	0.0174383	2.97998	0.00585181	0.995331	0.99901	NA
ENSMUSG00000106236	ENSMUST00000199248	Gm38670	Gm38670	26.6888	-0.0678207	0.123259	-0.550227	0.582164	0.99901	NA
ENSMUSG00000106264	ENSMUST00000196502	miR-7646	Mir7646	0.837427	0.0865141	0.71505	0.12099	0.903699	0.99901	NA
ENSMUSG00000106278	ENSMUST00000199287	miR-3970	Mir3970	8.39494	0.411457	0.207438	1.98352	0.0473096	0.955782	NA
ENSMUSG00000106302	ENSMUST00000198980	miR-6902	Mir6902	0.402499	-1.0509	0.846369	-1.24166	0.214361	0.99901	NA
ENSMUSG00000106323	ENSMUST00000196812	miR-7228	Mir7228	0.939359	0.415826	0.624006	0.666382	0.505167	0.99901	NA
ENSMUSG00000106328	ENSMUST00000197760	miR-7118	Mir7118	0.302965	0.402166	0.944249	0.425911	0.670172	0.99901	NA
ENSMUSG00000106344	ENSMUST00000197752	miR-1892	Mir1892	0.0681951	0.209799	2.56559	0.0817744	0.934826	0.99901	NA
ENSMUSG00000106347	ENSMUST00000198896	miR-5615-1	Mir5615-1	7.15498	0.0402803	0.219157	0.183797	0.854173	0.99901	NA
ENSMUSG00000106348	ENSMUST00000198520	miR-1a-2	Mir1a-2	5.05308e+06	0.232422	0.0575537	4.03835	5.38291e-05	0.0183557	GO:0003007|heart morphogenesis|BP,GO:0003161|cardiac conduction system development|BP,GO:0006417|regulation of translation|BP,GO:0010608|posttranscriptional regulation of gene expression|BP,GO:0010629|negative regulation of gene expression|BP,GO:0016442|RISC complex|CC,GO:0035195|gene silencing by miRNA|BP,GO:0060044|negative regulation of cardiac muscle cell proliferation|BP,GO:0070884|regulatio…
ENSMUSG00000106366	ENSMUST00000198802	miR-3069	Mir3069	7.14143	-0.0708686	0.238211	-0.297504	0.766082	0.99901	NA
ENSMUSG00000106400	ENSMUST00000196334	miR-216c	Mir216c	0.0298979	0.0174383	2.97998	0.00585181	0.995331	0.99901	NA
ENSMUSG00000106406	ENSMUST00000198467	miR-7682	Mir7682	2.01706	0.392592	0.42862	0.915944	0.359696	0.99901	NA
ENSMUSG00000106409	ENSMUST00000199697	miR-7092	Mir7092	0.823405	-0.377949	0.676054	-0.559051	0.576127	0.99901	NA
ENSMUSG00000106436	ENSMUST00000199525	miR-7015	Mir7015	10.0164	0.114678	0.195992	0.585118	0.558468	0.99901	NA
ENSMUSG00000106463	ENSMUST00000199842	miR-1291	Mir1291	17.4037	-0.205176	0.15463	-1.32688	0.184547	0.99901	NA
ENSMUSG00000106465	ENSMUST00000197862	miR-374c	Mir374c	0.571542	0.374228	0.775361	0.48265	0.629344	0.99901	GO:0016442|RISC complex|CC
ENSMUSG00000106471	ENSMUST00000199351	miR-3107	Mir3107	32021.5	0.142141	0.0841831	1.68847	0.0913211	0.99901	NA
ENSMUSG00000106493	ENSMUST00000199907	miR-9-1	Mir9-1	280.654	-0.0725145	0.148204	-0.489289	0.624637	0.99901	GO:0010468|regulation of gene expression|BP,GO:0021889|olfactory bulb interneuron differentiation|BP,GO:0045664|regulation of neuron differentiation|BP,GO:0060291|long-term synaptic potentiation|BP,GO:0071361|cellular response to ethanol|BP,GO:0071475|cellular hyperosmotic salinity response|BP,GO:0097376|interneuron axon guidance|BP,GO:1990830|cellular response to leukemia inhibitory factor|BP
ENSMUSG00000106514	ENSMUST00000199897	miR-6976	Mir6976	5.05092	0.502046	0.275663	1.82123	0.0685715	0.99901	NA
ENSMUSG00000106563	ENSMUST00000199512	miR-6962	Mir6962	2.68823	-0.183718	0.39027	-0.470747	0.637822	0.99901	NA
ENSMUSG00000106580	ENSMUST00000196252	miR-7231	Mir7231	0.535534	-0.843706	0.869908	-0.96988	0.332106	0.99901	NA
ENSMUSG00000106581	ENSMUST00000200187	miR-7042	Mir7042	4.11185	-0.666282	0.325603	-2.0463	0.0407268	0.955782	NA
ENSMUSG00000106597	ENSMUST00000197026	miR-7021	Mir7021	2.14203	-0.195657	0.403465	-0.484942	0.627717	0.99901	NA
ENSMUSG00000106600	ENSMUST00000198839	miR-6915	Mir6915	0.639254	-0.357998	0.772282	-0.463558	0.642964	0.99901	NA
ENSMUSG00000106653	ENSMUST00000198411	miR-299a	Mir299a	3706.05	0.0339742	0.0439218	0.773516	0.439217	0.99901	NA
ENSMUSG00000118731	ENSMUST00000196073	mmu-miR-30e	mmu-mir-30e	0.0717133	0.209799	2.53312	0.0828227	0.933993	0.99901	NA
ENSMUSG00000118735	ENSMUST00000198203	mmu-miR-3084-1	mmu-mir-3084-1	8.52811	-0.127234	0.207614	-0.612841	0.539982	0.99901	NA
ENSMUSG00000118762	ENSMUST00000239816	mmu-miR-466c-1	mmu-mir-466c-1	0.0688209	0.209799	2.55965	0.081964	0.934675	0.99901	NA
ENSMUSG00000118889	ENSMUST00000093557	mmu-miR-451a	mmu-mir-451a	899.1	-0.0451288	0.103547	-0.435827	0.662962	0.99901	NA
ENSMUSG00000118979	ENSMUST00001239510	mmu-miR-6546	mmu-mir-6546	0.0299164	0.0174383	2.97998	0.00585181	0.995331	0.99901	NA
ENSMUSG00000118991	ENSMUST00000196157	mmu-miR-451a	mmu-mir-451a	0.095865	-0.367272	2.00932	-0.182784	0.854967	0.99901	NA
ENSMUSG00000119006	ENSMUST00000103900	mmu-miR-466b-1	mmu-mir-466b-1	0.038909	0.402153	2.97998	0.134951	0.89265	0.99901	NA
ENSMUSG00000119071	ENSMUST00000093560	mmu-miR-465c-1	mmu-mir-465c-1	0.219567	0.0174479	1.09308	0.0159621	0.987265	0.99901	NA
ENSMUSG00000119111	ENSMUST00000240393	mmu-miR-713	mmu-mir-713	0.0661689	0.209799	2.58531	0.0811504	0.935322	0.99901	NA
ENSMUSG00000119114	ENSMUST00000184433	ENSMUSG00000119114	ENSMUSG00000119114	0.0978398	0.402161	1.99984	0.201096	0.840623	0.99901	NA
ENSMUSG00000119141	ENSMUST00000185129	mmu-miR-6967-1	mmu-mir-6967-1	2.66829	0.283252	0.357451	0.792421	0.428115	0.99901	NA
ENSMUSG00000119195	ENSMUST00000103884	mmu-miR-669p-1	mmu-mir-669p-1	0.569083	0.0423255	0.788134	0.0537035	0.957171	0.99901	NA
ENSMUSG00000119223	ENSMUST00000175205	mmu-miR-3070-2	mmu-mir-3070-2	0.489855	-1.43006	0.798563	-1.79079	0.0733263	0.99901	NA
ENSMUSG00000119229	ENSMUST00000175468	mmu-miR-3070-1	mmu-mir-3070-1	0.378724	-1.25488	0.820513	-1.52938	0.12617	0.99901	NA
ENSMUSG00000119232	ENSMUST00000239706	mmu-miR-692-2	mmu-mir-692-2	0.0372661	0.402153	2.97998	0.134951	0.89265	0.99901	NA
ENSMUSG00000119242	ENSMUST00000183491	mmu-miR-7676-1	mmu-mir-7676-1	0.069518	0.209799	2.55312	0.0821736	0.934509	0.99901	NA
ENSMUSG00000119263	ENSMUST00000184919	mmu-miR-6967-1	mmu-mir-6967-1	2.66829	0.283252	0.357451	0.792421	0.428115	0.99901	NA
ENSMUSG00000119345	ENSMUST00000239972	mmu-miR-6970	mmu-mir-6970	0.532852	0.909685	0.793479	1.14645	0.251608	0.99901	NA
ENSMUSG00000119361	ENSMUST00000104751	mmu-miR-871	mmu-mir-871	0.117309	-0.55963	1.94035	-0.288417	0.773028	0.99901	NA
ENSMUSG00000119436	ENSMUST00000104757	mmu-miR-465c-1	mmu-mir-465c-1	0.219567	0.0174479	1.09308	0.0159621	0.987265	0.99901	NA
ENSMUSG00000119450	ENSMUST00000103868	mmu-miR-669p-1	mmu-mir-669p-1	0.569083	0.0423255	0.788134	0.0537035	0.957171	0.99901	NA
ENSMUSG00000119469	ENSMUST00000240240	mmu-miR-7679	mmu-mir-7679	0.098645	0.402161	1.99605	0.201479	0.840324	0.99901	NA
ENSMUSG00000119499	ENSMUST00000239568	mmu-miR-344d-3	mmu-mir-344d-3	0.493059	-0.335081	0.808033	-0.414686	0.678371	0.99901	NA
ENSMUSG00000119524	ENSMUST00000104662	mmu-miR-465b-1	mmu-mir-465b-1	0.0656128	0.209799	2.59086	0.0809765	0.935461	0.99901	NA
ENSMUSG00000119547	ENSMUST00000104763	mmu-miR-743b	mmu-mir-743b	0.16749	0.402164	1.56946	0.256244	0.797763	0.99901	NA
ENSMUSG00000119558	ENSMUST00000199618	mmu-miR-3084-1	mmu-mir-3084-1	8.52811	-0.127234	0.207614	-0.612841	0.539982	0.99901	NA
ENSMUSG00000119566	ENSMUST00000200654	mmu-miR-466c-1	mmu-mir-466c-1	0.0688209	0.209799	2.55965	0.081964	0.934675	0.99901	NA
ENSMUSG00000119641	ENSMUST00000239666	mmu-miR-344d-2	mmu-mir-344d-2	0.453472	-0.527509	0.821236	-0.642336	0.520655	0.99901	NA
ENSMUSG00000119708	ENSMUST00000185190	mmu-miR-7649	mmu-mir-7649	0.0978398	0.402161	1.99984	0.201096	0.840623	0.99901	NA
ENSMUSG00000119723	ENSMUST00000103804	mmu-miR-466b-1	mmu-mir-466b-1	0.038909	0.402153	2.97998	0.134951	0.89265	0.99901	NA
ENSMUSG00000119752	ENSMUST00000083475	mmu-miR-30e	mmu-mir-30e	87361.9	-0.0785927	0.0556019	-1.41349	0.157512	0.99901	NA
ENSMUSG00000119785	ENSMUST00000240458	mmu-miR-466c-1	mmu-mir-466c-1	0.0688209	0.209799	2.55965	0.081964	0.934675	0.99901	NA
ENSMUSG00000119810	ENSMUST00000183523	mmu-miR-7676-1	mmu-mir-7676-1	0.069518	0.209799	2.55312	0.0821736	0.934509	0.99901	NA
ENSMUSG00000119887	ENSMUST00000103940	mmu-miR-465b-1	mmu-mir-465b-1	0.0656128	0.209799	2.59086	0.0809765	0.935461	0.99901	NA
ENSMUSG00002074850	ENSMUST00020182321	ENSMUSG00002074850	ENSMUSG00002074850	0.0721108	0.594515	2.52958	0.235025	0.814189	0.99901	NA
ENSMUSG00002074851	ENSMUST00020182523	ENSMUSG00002074851	ENSMUSG00002074851	0.197247	0.209807	1.20472	0.174153	0.861745	0.99901	NA
ENSMUSG00002074878	ENSMUST00020183334	ENSMUSG00002074878	ENSMUSG00002074878	0.0372661	0.402153	2.97998	0.134951	0.89265	0.99901	NA
ENSMUSG00002074901	ENSMUST00020183014	ENSMUSG00002074901	ENSMUSG00002074901	2.95738	0.0133666	0.401802	0.0332668	0.973462	0.99901	NA
ENSMUSG00002074917	ENSMUST00020181824	ENSMUSG00002074917	ENSMUSG00002074917	0.0608712	0.209799	2.64091	0.0794419	0.936681	0.99901	NA
ENSMUSG00002074933	ENSMUST00020182153	ENSMUSG00002074933	ENSMUSG00002074933	20.4773	0.131052	0.148886	0.880214	0.378743	0.99901	NA
ENSMUSG00002074947	ENSMUST00020183780	ENSMUSG00002074947	ENSMUSG00002074947	0.718668	0.914676	0.78247	1.16896	0.24242	0.99901	NA
ENSMUSG00002075000	ENSMUST00020183101	ENSMUSG00002075000	ENSMUSG00002075000	300.557	-0.12592	0.0909486	-1.38451	0.166201	0.99901	NA
ENSMUSG00002075045	ENSMUST00020182383	ENSMUSG00002075045	ENSMUSG00002075045	0.0633213	0.209799	2.61443	0.0802466	0.936041	0.99901	NA
ENSMUSG00002075048	ENSMUST00020182248	ENSMUSG00002075048	ENSMUSG00002075048	0.0299164	0.0174383	2.97998	0.00585181	0.995331	0.99901	NA
ENSMUSG00002075058	ENSMUST00020182176	ENSMUSG00002075058	ENSMUSG00002075058	0.037353	0.402153	2.97998	0.134951	0.89265	0.99901	NA
ENSMUSG00002075075	ENSMUST00020182063	ENSMUSG00002075075	ENSMUSG00002075075	0.0968184	0.0174445	2.00472	0.00870174	0.993057	0.99901	NA
ENSMUSG00002075117	ENSMUST00020183332	ENSMUSG00002075117	ENSMUSG00002075117	0.0372661	0.402153	2.97998	0.134951	0.89265	0.99901	NA
ENSMUSG00002075123	ENSMUST00020182997	ENSMUSG00002075123	ENSMUSG00002075123	4.21187	-0.209795	0.281441	-0.745431	0.456011	0.99901	NA
ENSMUSG00002075136	ENSMUST00020182368	ENSMUSG00002075136	ENSMUSG00002075136	18.5493	0.121602	0.144208	0.843241	0.399094	0.99901	NA
ENSMUSG00002075143	ENSMUST00020182845	ENSMUSG00002075143	ENSMUSG00002075143	0.0603338	-0.174917	2.64691	-0.0660835	0.947311	0.99901	NA
ENSMUSG00002075180	ENSMUST00020182582	ENSMUSG00002075180	ENSMUSG00002075180	0.617911	-1.18099	0.792147	-1.49088	0.135994	0.99901	NA
ENSMUSG00002075182	ENSMUST00020183745	ENSMUSG00002075182	ENSMUSG00002075182	0.0298979	0.0174383	2.97998	0.00585181	0.995331	0.99901	NA
ENSMUSG00002075188	ENSMUST00020182542	ENSMUSG00002075188	ENSMUSG00002075188	345.79	0.48838	0.213802	2.28426	0.0223563	0.763675	NA
ENSMUSG00002075231	ENSMUST00020183411	ENSMUSG00002075231	ENSMUSG00002075231	0.429085	0.0209814	0.917096	0.0228781	0.981747	0.99901	NA
ENSMUSG00002075244	ENSMUST00020183361	ENSMUSG00002075244	ENSMUSG00002075244	0.0357616	0.402153	2.97998	0.134951	0.89265	0.99901	NA
ENSMUSG00002075257	ENSMUST00020181850	ENSMUSG00002075257	ENSMUSG00002075257	0.203139	-0.174912	1.34596	-0.129953	0.896604	0.99901	NA
ENSMUSG00002075273	ENSMUST00020183658	ENSMUSG00002075273	ENSMUSG00002075273	0.0362182	0.402153	2.97998	0.134951	0.89265	0.99901	NA
ENSMUSG00002075368	ENSMUST00020182939	ENSMUSG00002075368	ENSMUSG00002075368	2.12336	0.12609	0.395775	0.318591	0.750037	0.99901	NA
ENSMUSG00002075378	ENSMUST00020181740	ENSMUSG00002075378	ENSMUSG00002075378	0.168198	0.402164	1.56806	0.256473	0.797586	0.99901	NA
ENSMUSG00002075403	ENSMUST00020183036	ENSMUSG00002075403	ENSMUSG00002075403	0.0350001	0.402153	2.97998	0.134951	0.89265	0.99901	NA
ENSMUSG00002075410	ENSMUST00020182042	ENSMUSG00002075410	ENSMUSG00002075410	0.175371	0.786883	1.36046	0.578395	0.562998	0.99901	NA
ENSMUSG00002075428	ENSMUST00020183118	mmu-let-7f-1	mmu-let-7f-1	0.0678692	0.594515	2.56871	0.231445	0.816969	0.99901	NA
ENSMUSG00002075439	ENSMUST00020182948	ENSMUSG00002075439	ENSMUSG00002075439	0.462146	-0.533725	0.806766	-0.661561	0.508253	0.99901	NA
ENSMUSG00002075454	ENSMUST00020183506	ENSMUSG00002075454	ENSMUSG00002075454	131.161	0.0210624	0.0627585	0.335611	0.737164	0.99901	NA
ENSMUSG00002075463	ENSMUST00020182699	ENSMUSG00002075463	ENSMUSG00002075463	2.69326	0.248454	0.359817	0.6905	0.48988	0.99901	NA
ENSMUSG00002075486	ENSMUST00020183150	ENSMUSG00002075486	ENSMUSG00002075486	0.0278315	0.0174383	2.97998	0.00585181	0.995331	0.99901	NA
ENSMUSG00002075497	ENSMUST00020182474	ENSMUSG00002075497	ENSMUSG00002075497	0.0337285	0.402153	2.97998	0.134951	0.89265	0.99901	NA
ENSMUSG00002075501	ENSMUST00020182864	ENSMUSG00002075501	ENSMUSG00002075501	68.7471	0.444333	0.190875	2.32788	0.0199187	0.763675	NA
ENSMUSG00002075502	ENSMUST00020182907	ENSMUSG00002075502	ENSMUSG00002075502	0.0701894	0.594515	2.54692	0.233425	0.815431	0.99901	NA
ENSMUSG00002075520	ENSMUST00020182056	ENSMUSG00002075520	ENSMUSG00002075520	0.390538	-0.94013	0.895847	-1.04943	0.29398	0.99901	NA
ENSMUSG00002075523	ENSMUST00020183320	ENSMUSG00002075523	ENSMUSG00002075523	0.0350001	0.402153	2.97998	0.134951	0.89265	0.99901	NA
ENSMUSG00002075524	ENSMUST00020182009	ENSMUSG00002075524	ENSMUSG00002075524	348.299	0.490729	0.213657	2.29681	0.0216295	0.763675	NA
ENSMUSG00002075528	ENSMUST00020181814	ENSMUSG00002075528	ENSMUSG00002075528	0.0904669	0.0174444	2.03655	0.00856566	0.993166	0.99901	NA
ENSMUSG00002075541	ENSMUST00020182166	ENSMUSG00002075541	ENSMUSG00002075541	0.129081	0.209805	1.63447	0.128363	0.897862	0.99901	NA
ENSMUSG00002075547	ENSMUST00020182378	ENSMUSG00002075547	ENSMUSG00002075547	0.0350001	0.402153	2.97998	0.134951	0.89265	0.99901	NA
ENSMUSG00002075551	ENSMUST00020182858	ENSMUSG00002075551	ENSMUSG00002075551	283.268	0.491871	0.214017	2.29828	0.0215458	0.763675	NA
ENSMUSG00002075592	ENSMUST00020183300	ENSMUSG00002075592	ENSMUSG00002075592	1.03553	0.30691	0.561336	0.54675	0.584551	0.99901	NA
ENSMUSG00002075620	ENSMUST00020182359	ENSMUSG00002075620	ENSMUSG00002075620	0.0337285	0.402153	2.97998	0.134951	0.89265	0.99901	NA
ENSMUSG00002075621	ENSMUST00020183799	ENSMUSG00002075621	ENSMUSG00002075621	0.405477	0.209808	0.859913	0.243987	0.807241	0.99901	NA
ENSMUSG00002075625	ENSMUST00020181981	ENSMUSG00002075625	ENSMUSG00002075625	15.9012	0.0678759	0.14862	0.456707	0.647882	0.99901	NA
ENSMUSG00002075653	ENSMUST00020182669	ENSMUSG00002075653	ENSMUSG00002075653	0.0304174	0.0174383	2.97998	0.00585181	0.995331	0.99901	NA
ENSMUSG00002075667	ENSMUST00020182267	ENSMUSG00002075667	ENSMUSG00002075667	0.0701894	0.594515	2.54692	0.233425	0.815431	0.99901	NA
ENSMUSG00002075676	ENSMUST00020182202	ENSMUSG00002075676	ENSMUSG00002075676	294.27	-0.125447	0.0887168	-1.41402	0.157357	0.99901	NA
ENSMUSG00002075679	ENSMUST00020183001	ENSMUSG00002075679	ENSMUSG00002075679	0.0271031	0.0174383	2.97998	0.00585181	0.995331	0.99901	NA
ENSMUSG00002075686	ENSMUST00020182066	ENSMUSG00002075686	ENSMUSG00002075686	5.20988	-0.0906538	0.256576	-0.353322	0.723847	0.99901	NA
ENSMUSG00002075690	ENSMUST00020182400	ENSMUSG00002075690	ENSMUSG00002075690	0.256144	0.209807	1.00633	0.208488	0.834848	0.99901	NA
ENSMUSG00002075710	ENSMUST00020183634	ENSMUSG00002075710	ENSMUSG00002075710	0.0682882	0.594515	2.5647	0.231807	0.816688	0.99901	NA
ENSMUSG00002075741	ENSMUST00020183145	ENSMUSG00002075741	ENSMUSG00002075741	0.0332998	0.0174383	2.97998	0.00585181	0.995331	0.99901	NA
ENSMUSG00002075758	ENSMUST00020182199	ENSMUSG00002075758	ENSMUSG00002075758	0.0904926	0.0174444	2.03641	0.00856623	0.993165	0.99901	NA
ENSMUSG00002075764	ENSMUST00020183512	ENSMUSG00002075764	ENSMUSG00002075764	8.24727	0.408159	0.219299	1.8612	0.0627158	0.986856	NA
ENSMUSG00002075787	ENSMUST00020183286	ENSMUSG00002075787	ENSMUSG00002075787	0.541255	-0.180436	0.92992	-0.194034	0.84615	0.99901	NA
ENSMUSG00002075812	ENSMUST00020182926	ENSMUSG00002075812	ENSMUSG00002075812	0.0976684	0.0174445	2.00066	0.00871941	0.993043	0.99901	NA
ENSMUSG00002075835	ENSMUST00020183540	ENSMUSG00002075835	ENSMUSG00002075835	0.0304174	0.0174383	2.97998	0.00585181	0.995331	0.99901	NA
ENSMUSG00002075895	ENSMUST00020181683	ENSMUSG00002075895	ENSMUSG00002075895	0.0366761	0.402153	2.97998	0.134951	0.89265	0.99901	NA
ENSMUSG00002075899	ENSMUST00020182666	ENSMUSG00002075899	ENSMUSG00002075899	0.177529	0.786883	1.35702	0.579861	0.562008	0.99901	NA
ENSMUSG00002075914	ENSMUST00020181918	ENSMUSG00002075914	ENSMUSG00002075914	0.0350001	0.402153	2.97998	0.134951	0.89265	0.99901	NA
ENSMUSG00002075940	ENSMUST00020183142	ENSMUSG00002075940	ENSMUSG00002075940	0.0342291	0.0174383	2.97998	0.00585181	0.995331	0.99901	NA
ENSMUSG00002075976	ENSMUST00020183252	ENSMUSG00002075976	ENSMUSG00002075976	0.453472	-0.527509	0.821236	-0.642336	0.520655	0.99901	NA
ENSMUSG00002075980	ENSMUST00020181722	ENSMUSG00002075980	ENSMUSG00002075980	0.0310221	0.402153	2.97998	0.134951	0.89265	0.99901	NA
ENSMUSG00002075983	ENSMUST00020182743	ENSMUSG00002075983	ENSMUSG00002075983	22.4246	0.100175	0.127649	0.784771	0.432588	0.99901	NA
ENSMUSG00002076008	ENSMUST00020182549	ENSMUSG00002076008	ENSMUSG00002076008	0.313051	-0.174911	1.21586	-0.143858	0.885613	0.99901	NA
ENSMUSG00002076034	ENSMUST00020182909	ENSMUSG00002076034	ENSMUSG00002076034	0.438493	1.13866	0.816552	1.39447	0.163175	0.99901	NA
ENSMUSG00002076075	ENSMUST00020183131	ENSMUSG00002076075	ENSMUSG00002076075	0.129081	0.209805	1.63447	0.128363	0.897862	0.99901	NA
ENSMUSG00002076089	ENSMUST00020182316	ENSMUSG00002076089	ENSMUSG00002076089	0.0856248	-0.367273	2.44294	-0.150341	0.880496	0.99901	NA
ENSMUSG00002076099	ENSMUST00020182203	ENSMUSG00002076099	ENSMUSG00002076099	0.0344666	0.0174383	2.97998	0.00585181	0.995331	0.99901	NA
ENSMUSG00002076138	ENSMUST00020182375	ENSMUSG00002076138	ENSMUSG00002076138	113.594	-0.00211782	0.0668239	-0.0316926	0.974717	0.99901	NA
ENSMUSG00002076170	ENSMUST00020183045	ENSMUSG00002076170	ENSMUSG00002076170	0.0956779	0.402161	2.01023	0.200057	0.841436	0.99901	NA
ENSMUSG00002076173	ENSMUST00020183322	ENSMUSG00002076173	ENSMUSG00002076173	409.518	0.476047	0.21402	2.22431	0.0261277	0.763675	NA
ENSMUSG00002076189	ENSMUST00020183467	ENSMUSG00002076189	ENSMUSG00002076189	0.0362091	0.402153	2.97998	0.134951	0.89265	0.99901	NA
ENSMUSG00002076190	ENSMUST00020183529	ENSMUSG00002076190	ENSMUSG00002076190	0.431782	0.402578	0.88579	0.454484	0.64948	0.99901	NA
ENSMUSG00002076224	ENSMUST00020183734	ENSMUSG00002076224	ENSMUSG00002076224	6.04056	0.0711721	0.245538	0.289861	0.771922	0.99901	NA
ENSMUSG00002076293	ENSMUST00020181895	ENSMUSG00002076293	ENSMUSG00002076293	0.037353	0.402153	2.97998	0.134951	0.89265	0.99901	NA
ENSMUSG00002076296	ENSMUST00020183015	ENSMUSG00002076296	ENSMUSG00002076296	0.0278315	0.0174383	2.97998	0.00585181	0.995331	0.99901	NA
ENSMUSG00002076324	ENSMUST00020181953	ENSMUSG00002076324	ENSMUSG00002076324	0.453472	-0.527509	0.821236	-0.642336	0.520655	0.99901	NA
ENSMUSG00002076346	ENSMUST00020183103	ENSMUSG00002076346	ENSMUSG00002076346	47.6172	-0.0784601	0.0914603	-0.85786	0.39097	0.99901	NA
ENSMUSG00002076354	ENSMUST00020183604	ENSMUSG00002076354	ENSMUSG00002076354	0.0769397	0.594515	2.48858	0.238898	0.811185	0.99901	NA
ENSMUSG00002076377	ENSMUST00020182363	ENSMUSG00002076377	ENSMUSG00002076377	0.292298	-0.36727	1.1915	-0.308241	0.757899	0.99901	NA
ENSMUSG00002076385	ENSMUST00020183766	ENSMUSG00002076385	ENSMUSG00002076385	0.0342291	0.0174383	2.97998	0.00585181	0.995331	0.99901	NA
ENSMUSG00002076451	ENSMUST00020183515	ENSMUSG00002076451	ENSMUSG00002076451	22.4246	0.100175	0.127649	0.784771	0.432588	0.99901	NA
ENSMUSG00002076463	ENSMUST00020183590	ENSMUSG00002076463	ENSMUSG00002076463	0.0670283	0.209799	2.57685	0.0814169	0.93511	0.99901	NA
ENSMUSG00002076479	ENSMUST00020182936	ENSMUSG00002076479	ENSMUSG00002076479	0.292224	0.0174481	1.00599	0.0173442	0.986162	0.99901	NA
ENSMUSG00002076487	ENSMUST00020183433	ENSMUSG00002076487	ENSMUSG00002076487	0.0277071	0.0174383	2.97998	0.00585181	0.995331	0.99901	NA
ENSMUSG00002076492	ENSMUST00020181882	ENSMUSG00002076492	ENSMUSG00002076492	0.0377255	0.402153	2.97998	0.134951	0.89265	0.99901	NA
ENSMUSG00002076518	ENSMUST00020183661	ENSMUSG00002076518	ENSMUSG00002076518	0.110933	0.786879	1.94254	0.405077	0.685421	0.99901	NA
ENSMUSG00002076576	ENSMUST00020182084	ENSMUSG00002076576	ENSMUSG00002076576	3.1871	-0.0561222	0.323204	-0.173643	0.862146	0.99901	NA
ENSMUSG00002076585	ENSMUST00020183098	ENSMUSG00002076585	ENSMUSG00002076585	0.0278315	0.0174383	2.97998	0.00585181	0.995331	0.99901	NA
ENSMUSG00002076614	ENSMUST00020183570	ENSMUSG00002076614	ENSMUSG00002076614	0.640756	-0.96945	0.723778	-1.33943	0.180431	0.99901	NA
ENSMUSG00002076638	ENSMUST00020182160	ENSMUSG00002076638	ENSMUSG00002076638	2.81746	0.283315	0.369285	0.767198	0.442964	0.99901	NA
ENSMUSG00002076655	ENSMUST00020183740	ENSMUSG00002076655	ENSMUSG00002076655	112.769	-0.021082	0.0669067	-0.315096	0.752689	0.99901	NA
ENSMUSG00002076658	ENSMUST00020183340	ENSMUSG00002076658	ENSMUSG00002076658	0.376204	0.402166	1.0067	0.399488	0.689534	0.99901	NA
ENSMUSG00002076664	ENSMUST00020182918	ENSMUSG00002076664	ENSMUSG00002076664	0.192256	0.209807	1.21042	0.173334	0.862389	0.99901	NA
ENSMUSG00002076697	ENSMUST00020181968	ENSMUSG00002076697	ENSMUSG00002076697	0.0633213	0.209799	2.61443	0.0802466	0.936041	0.99901	NA
ENSMUSG00002076716	ENSMUST00020181911	ENSMUSG00002076716	ENSMUSG00002076716	3.21645	-0.523735	0.339892	-1.54089	0.123345	0.99901	NA
ENSMUSG00002076740	ENSMUST00020183323	ENSMUSG00002076740	ENSMUSG00002076740	0.0342291	0.0174383	2.97998	0.00585181	0.995331	0.99901	NA
ENSMUSG00002076759	ENSMUST00020182834	ENSMUSG00002076759	ENSMUSG00002076759	0.0342291	0.0174383	2.97998	0.00585181	0.995331	0.99901	NA
ENSMUSG00002076817	ENSMUST00020183230	ENSMUSG00002076817	ENSMUSG00002076817	8.6875	0.128208	0.218434	0.586943	0.557242	0.99901	NA
ENSMUSG00002076856	ENSMUST00020183457	ENSMUSG00002076856	ENSMUSG00002076856	0.470155	-0.982572	0.932476	-1.05372	0.29201	0.99901	NA
ENSMUSG00002076879	ENSMUST00020181718	ENSMUSG00002076879	ENSMUSG00002076879	0.498823	-0.340737	0.796667	-0.427703	0.668867	0.99901	NA
ENSMUSG00002076916	ENSMUST00020182049	ENSMUSG00002076916	ENSMUSG00002076916	0.842798	-0.377588	0.677406	-0.557402	0.577253	0.99901	NA
ENSMUSG00002076920	ENSMUST00020183589	ENSMUSG00002076920	ENSMUSG00002076920	0.118912	0.209805	1.66387	0.126094	0.899657	0.99901	NA
ENSMUSG00002076923	ENSMUST00020182266	ENSMUSG00002076923	ENSMUSG00002076923	1.09983	0.656674	0.618911	1.06102	0.288683	0.99901	NA
ENSMUSG00002076930	ENSMUST00020183401	ENSMUSG00002076930	ENSMUSG00002076930	0.0357616	0.402153	2.97998	0.134951	0.89265	0.99901	NA
ENSMUSG00002076932	ENSMUST00020183229	ENSMUSG00002076932	ENSMUSG00002076932	0.615768	0.390446	0.764087	0.510997	0.609353	0.99901	NA
ENSMUSG00002076940	ENSMUST00020182794	ENSMUSG00002076940	ENSMUSG00002076940	85.0271	0.49884	0.218166	2.28652	0.0222241	0.763675	NA
ENSMUSG00002076942	ENSMUST00020182148	ENSMUSG00002076942	ENSMUSG00002076942	0.0377255	0.402153	2.97998	0.134951	0.89265	0.99901	NA
ENSMUSG00002076967	ENSMUST00020182038	ENSMUSG00002076967	ENSMUSG00002076967	0.0633213	0.209799	2.61443	0.0802466	0.936041	0.99901	NA
ENSMUSG00002076984	ENSMUST00020182653	ENSMUSG00002076984	ENSMUSG00002076984	0.065557	0.209799	2.59142	0.0809589	0.935475	0.99901	NA

## Sheet: vehicle vs. HET
gene-vehicle-HET_DESeq2
GeneID	TranscriptID	GeneName	GeneName raw	baseMean	log2FoldChange	lfcSE	stat	pvalue	padj	GO_info
ENSMUSG00000065394	ENSMUST00000083460	miR-25	Mir25	22557.9	0.0812309	0.0335604	2.42044	0.0155018	0.0989549	GO:0001701|in utero embryonic development|BP,GO:0002903|negative regulation of B cell apoptotic process|BP,GO:0007569|cell aging|BP,GO:0007605|sensory perception of sound|BP,GO:0043066|negative regulation of apoptotic process|BP,GO:0060291|long-term synaptic potentiation|BP,GO:0060395|SMAD protein signal transduction|BP,GO:0071241|cellular response to inorganic substance|BP,GO:1904322|cellular re…
ENSMUSG00000065395	ENSMUST00000083461	miR-193a	Mir193a	592.232	0.139966	0.0599089	2.33632	0.0194745	0.120093	GO:0046661|male sex differentiation|BP,GO:0071222|cellular response to lipopolysaccharide|BP,GO:0071230|cellular response to amino acid stimulus|BP
ENSMUSG00000065396	ENSMUST00000083462	miR-99b	Mir99b	12756.6	-0.0457978	0.0585503	-0.782197	0.434099	0.706007	GO:0007605|sensory perception of sound|BP
ENSMUSG00000065397	ENSMUST00000083463	miR-155	Mir155	7457.63	0.0155424	0.0473636	0.32815	0.742798	0.883461	GO:0002437|inflammatory response to antigenic stimulus|BP,GO:0010629|negative regulation of gene expression|BP,GO:0030307|positive regulation of cell growth|BP,GO:0035195|gene silencing by miRNA|BP,GO:0060218|hematopoietic stem cell differentiation|BP,GO:0070482|response to oxygen levels|BP,GO:0071222|cellular response to lipopolysaccharide|BP,GO:0071230|cellular response to amino acid stimulus|B…
ENSMUSG00000065398	ENSMUST00000083464	miR-188	Mir188	30.3413	-0.469914	0.146733	-3.20251	0.00136236	0.01833	GO:0007569|cell aging|BP,GO:0010468|regulation of gene expression|BP,GO:0045598|regulation of fat cell differentiation|BP,GO:0045667|regulation of osteoblast differentiation|BP,GO:0048539|bone marrow development|BP
ENSMUSG00000065399	ENSMUST00000083465	miR-133a-1	Mir133a-1	1.32884e+06	0.042359	0.0496903	0.85246	0.393959	0.67784	GO:0009617|response to bacterium|BP,GO:0010628|positive regulation of gene expression|BP,GO:0010629|negative regulation of gene expression|BP,GO:0035195|gene silencing by miRNA|BP,GO:0045668|negative regulation of osteoblast differentiation|BP,GO:0060043|regulation of cardiac muscle cell proliferation|BP,GO:0070482|response to oxygen levels|BP,GO:1990830|cellular response to leukemia inhibitory f…
ENSMUSG00000065400	ENSMUST00000083466	miR-200a	Mir200a	22.5563	-0.379321	0.224994	-1.68592	0.0918117	0.326115	GO:0007605|sensory perception of sound|BP,GO:0016055|Wnt signaling pathway|BP,GO:0021889|olfactory bulb interneuron differentiation|BP,GO:0035195|gene silencing by miRNA|BP,GO:0061178|regulation of insulin secretion involved in cellular response to glucose stimulus|BP,GO:0071333|cellular response to glucose stimulus|BP,GO:0071361|cellular response to ethanol|BP,GO:0097376|interneuron axon guidanc…
ENSMUSG00000065401	ENSMUST00000083467	miR-144	Mir144	635.257	-0.18721	0.101564	-1.84328	0.0652879	0.276075	GO:0009617|response to bacterium|BP,GO:0016442|RISC complex|CC,GO:0046661|male sex differentiation|BP
ENSMUSG00000065402	ENSMUST00000083468	miR-122	Mir122	54.5228	1.05053	0.414369	2.53525	0.0112367	0.0811897	GO:0009617|response to bacterium|BP,GO:0010468|regulation of gene expression|BP,GO:0016442|RISC complex|CC,GO:0030218|erythrocyte differentiation|BP,GO:0030509|BMP signaling pathway|BP,GO:0060586|multicellular organismal iron ion homeostasis|BP,GO:0071230|cellular response to amino acid stimulus|BP
ENSMUSG00000065403	ENSMUST00000083469	miR-18	Mir18	43.1151	-0.350435	0.140053	-2.50217	0.0123436	0.0861315	GO:0001701|in utero embryonic development|BP,GO:0001783|B cell apoptotic process|BP,GO:0002329|pre-B cell differentiation|BP,GO:0009617|response to bacterium|BP,GO:0010628|positive regulation of gene expression|BP,GO:0010629|negative regulation of gene expression|BP,GO:0021522|spinal cord motor neuron differentiation|BP,GO:0030324|lung development|BP,GO:0030424|axon|CC,GO:0043066|negative regulat…
ENSMUSG00000065404	ENSMUST00000083470	miR-201	Mir201	5.97167	0.247929	0.295553	0.838866	0.401544	0.678335	NA
ENSMUSG00000065405	ENSMUST00000083471	miR-30a	Mir30a	258062	0.101153	0.0363535	2.78247	0.00539465	0.0479045	GO:0007569|cell aging|BP,GO:0009617|response to bacterium|BP,GO:0016442|RISC complex|CC,GO:0035195|gene silencing by miRNA|BP,GO:0035622|intrahepatic bile duct development|BP,GO:0042552|myelination|BP,GO:0060291|long-term synaptic potentiation|BP,GO:0061009|common bile duct development|BP,GO:0071230|cellular response to amino acid stimulus|BP,GO:0071241|cellular response to inorganic substance|BP…
ENSMUSG00000065406	ENSMUST00000083472	miR-let7i	Mirlet7i	250015	0.111167	0.0401209	2.7708	0.00559184	0.0486819	GO:0007569|cell aging|BP,GO:0009617|response to bacterium|BP,GO:0016442|RISC complex|CC,GO:0060291|long-term synaptic potentiation|BP,GO:0071230|cellular response to amino acid stimulus|BP,GO:1990830|cellular response to leukemia inhibitory factor|BP
ENSMUSG00000065407	ENSMUST00000083473	miR-135a-1	Mir135a-1	111.021	-0.0792906	0.105772	-0.74964	0.453472	0.719076	GO:0010629|negative regulation of gene expression|BP,GO:0045668|negative regulation of osteoblast differentiation|BP,GO:0046660|female sex differentiation|BP,GO:1990830|cellular response to leukemia inhibitory factor|BP
ENSMUSG00000065408	ENSMUST00000083474	miR-31	Mir31	36.4017	-0.567904	0.330851	-1.7165	0.0860714	0.310697	GO:0007569|cell aging|BP,GO:0007605|sensory perception of sound|BP,GO:0036294|cellular response to decreased oxygen levels|BP,GO:0071230|cellular response to amino acid stimulus|BP,GO:0071241|cellular response to inorganic substance|BP,GO:1904322|cellular response to forskolin|BP
ENSMUSG00000065410	ENSMUST00000083476	miR-298	Mir298	93.5101	-0.00574198	0.097127	-0.0591183	0.952858	0.97533	GO:0007605|sensory perception of sound|BP,GO:0016442|RISC complex|CC,GO:1990830|cellular response to leukemia inhibitory factor|BP
ENSMUSG00000065411	ENSMUST00000083477	miR-195a	Mir195a	24337.7	-0.0507833	0.0453623	-1.1195	0.262926	0.555792	GO:0007605|sensory perception of sound|BP,GO:0016055|Wnt signaling pathway|BP,GO:0016442|RISC complex|CC,GO:0042552|myelination|BP,GO:0060291|long-term synaptic potentiation|BP,GO:0070062|extracellular exosome|CC,GO:0071391|cellular response to estrogen stimulus|BP
ENSMUSG00000065412	ENSMUST00000083478	miR-29b-2	Mir29b-2	7100.6	0.425148	0.0824355	5.15734	2.50482e-07	7.94386e-06	GO:0007605|sensory perception of sound|BP,GO:0010629|negative regulation of gene expression|BP,GO:0048771|tissue remodeling|BP,GO:0060291|long-term synaptic potentiation|BP,GO:0071222|cellular response to lipopolysaccharide|BP,GO:0071475|cellular hyperosmotic salinity response|BP,GO:1990830|cellular response to leukemia inhibitory factor|BP
ENSMUSG00000065414	ENSMUST00000083480	miR-138-1	Mir138-1	195.61	-0.49006	0.243556	-2.0121	0.0442092	0.218099	GO:0042552|myelination|BP,GO:0046660|female sex differentiation|BP,GO:0060291|long-term synaptic potentiation|BP,GO:0071363|cellular response to growth factor stimulus|BP
ENSMUSG00000065415	ENSMUST00000083481	miR-217	Mir217	1.209	-0.829311	0.644093	-1.28756	0.197898	NA	GO:0010629|negative regulation of gene expression|BP,GO:0045668|negative regulation of osteoblast differentiation|BP,GO:0071222|cellular response to lipopolysaccharide|BP,GO:0071230|cellular response to amino acid stimulus|BP,GO:1990830|cellular response to leukemia inhibitory factor|BP
ENSMUSG00000065416	ENSMUST00000083482	miR-19a	Mir19a	88.704	-0.380233	0.157033	-2.42136	0.0154625	0.0989549	GO:0001701|in utero embryonic development|BP,GO:0001783|B cell apoptotic process|BP,GO:0002329|pre-B cell differentiation|BP,GO:0021522|spinal cord motor neuron differentiation|BP,GO:0030324|lung development|BP,GO:0060291|long-term synaptic potentiation|BP,GO:0060412|ventricular septum morphogenesis|BP
ENSMUSG00000065417	ENSMUST00000083483	miR-340	Mir340	2620.15	-0.0876017	0.0524595	-1.66989	0.0949403	0.326771	GO:1990830|cellular response to leukemia inhibitory factor|BP
ENSMUSG00000065418	ENSMUST00000083484	miR-322	Mir322	21823.2	-0.286942	0.0491838	-5.83407	5.40909e-09	2.40164e-07	GO:0005634|nucleus|CC,GO:0007605|sensory perception of sound|BP,GO:0016442|RISC complex|CC,GO:0071241|cellular response to inorganic substance|BP,GO:1904322|cellular response to forskolin|BP,GO:1990830|cellular response to leukemia inhibitory factor|BP
ENSMUSG00000065421	ENSMUST00000083487	miR-let7a-1	Mirlet7a-1	266627	0.127664	0.040676	3.13857	0.00169774	0.0211688	GO:0005515|protein binding|MF,GO:0005737|cytoplasm|CC,GO:0007566|embryo implantation|BP,GO:0007605|sensory perception of sound|BP,GO:0009617|response to bacterium|BP,GO:0010628|positive regulation of gene expression|BP,GO:0010629|negative regulation of gene expression|BP,GO:0016442|RISC complex|CC,GO:0030509|BMP signaling pathway|BP,GO:0035195|gene silencing by miRNA|BP,GO:0071230|cellular respon…
ENSMUSG00000065422	ENSMUST00000083488	miR-221	Mir221	2885.76	0.0864954	0.0453256	1.90831	0.0563508	0.250266	GO:0007605|sensory perception of sound|BP,GO:0016055|Wnt signaling pathway|BP,GO:0016442|RISC complex|CC,GO:0035195|gene silencing by miRNA|BP,GO:0036294|cellular response to decreased oxygen levels|BP,GO:0045202|synapse|CC,GO:0060291|long-term synaptic potentiation|BP,GO:0070482|response to oxygen levels|BP,GO:0071230|cellular response to amino acid stimulus|BP,GO:0071241|cellular response to in…
ENSMUSG00000065423	ENSMUST00000083489	miR-181a-2	Mir181a-2	7100.99	0.0914735	0.0677243	1.35068	0.176799	0.448862	GO:0007605|sensory perception of sound|BP,GO:0060291|long-term synaptic potentiation|BP,GO:0071222|cellular response to lipopolysaccharide|BP,GO:1990830|cellular response to leukemia inhibitory factor|BP
ENSMUSG00000065424	ENSMUST00000083490	miR-9-2	Mir9-2	303.064	-0.393798	0.2015	-1.95433	0.050662	0.2343	GO:0010468|regulation of gene expression|BP,GO:0021889|olfactory bulb interneuron differentiation|BP,GO:0045664|regulation of neuron differentiation|BP,GO:0060291|long-term synaptic potentiation|BP,GO:0071361|cellular response to ethanol|BP,GO:0071475|cellular hyperosmotic salinity response|BP,GO:0097376|interneuron axon guidance|BP,GO:1990830|cellular response to leukemia inhibitory factor|BP
ENSMUSG00000065425	ENSMUST00000083491	miR-325	Mir325	1.25049	-0.755062	0.639934	-1.17991	0.238038	NA	GO:1990830|cellular response to leukemia inhibitory factor|BP
ENSMUSG00000065426	ENSMUST00000083492	miR-134	Mir134	317.767	-0.0111672	0.0532387	-0.209757	0.833857	0.939677	GO:0007569|cell aging|BP,GO:0010629|negative regulation of gene expression|BP,GO:0014069|postsynaptic density|CC,GO:0060291|long-term synaptic potentiation|BP,GO:0071230|cellular response to amino acid stimulus|BP
ENSMUSG00000065427	ENSMUST00000083493	miR-429	Mir429	5.34204	-0.301772	0.357371	-0.844422	0.398434	0.67784	GO:0007605|sensory perception of sound|BP,GO:0021889|olfactory bulb interneuron differentiation|BP,GO:0071230|cellular response to amino acid stimulus|BP
ENSMUSG00000065428	ENSMUST00000083494	miR-382	Mir382	4684.05	0.118362	0.0473426	2.50011	0.0124154	0.0861315	GO:0060291|long-term synaptic potentiation|BP,GO:0060395|SMAD protein signal transduction|BP,GO:0071230|cellular response to amino acid stimulus|BP,GO:0071234|cellular response to phenylalanine|BP,GO:1990830|cellular response to leukemia inhibitory factor|BP
ENSMUSG00000065429	ENSMUST00000083495	miR-345	Mir345	2685.18	-0.118967	0.04315	-2.75706	0.00583232	0.0497991	GO:0007605|sensory perception of sound|BP,GO:0009617|response to bacterium|BP,GO:0016442|RISC complex|CC,GO:0060291|long-term synaptic potentiation|BP,GO:0071222|cellular response to lipopolysaccharide|BP,GO:1990830|cellular response to leukemia inhibitory factor|BP
ENSMUSG00000065430	ENSMUST00000083496	miR-26a-2	Mir26a-2	240918	0.121912	0.0356085	3.42367	0.000617813	0.00914363	GO:0001933|negative regulation of protein phosphorylation|BP,GO:0007566|embryo implantation|BP,GO:0009611|response to wounding|BP,GO:0009617|response to bacterium|BP,GO:0016442|RISC complex|CC,GO:0035195|gene silencing by miRNA|BP,GO:0060291|long-term synaptic potentiation|BP,GO:0070062|extracellular exosome|CC,GO:0071222|cellular response to lipopolysaccharide|BP,GO:0071260|cellular response to …
ENSMUSG00000065431	ENSMUST00000083497	miR-186	Mir186	4073.54	-0.0971849	0.0724415	-1.34156	0.179737	0.453428	GO:0003730|mRNA 3'-UTR binding|MF,GO:0010629|negative regulation of gene expression|BP
ENSMUSG00000065432	ENSMUST00000083498	miR-208a	Mir208a	11.3631	-0.33201	0.241296	-1.37594	0.16884	0.440969	GO:0010468|regulation of gene expression|BP,GO:0048747|muscle fiber development|BP,GO:0055013|cardiac muscle cell development|BP,GO:0060419|heart growth|BP,GO:0060420|regulation of heart growth|BP,GO:0061337|cardiac conduction|BP,GO:0070482|response to oxygen levels|BP,GO:0071260|cellular response to mechanical stimulus|BP
ENSMUSG00000065433	ENSMUST00000083499	miR-370	Mir370	58.5504	-0.207896	0.10147	-2.04885	0.0404772	0.208975	GO:0007569|cell aging|BP,GO:0010629|negative regulation of gene expression|BP,GO:1990830|cellular response to leukemia inhibitory factor|BP
ENSMUSG00000065434	ENSMUST00000083500	miR-7-1	Mir7-1	1359.7	0.168174	0.059894	2.80786	0.00498712	0.0451894	GO:0000122|negative regulation of transcription by RNA polymerase II|BP,GO:0003309|type B pancreatic cell differentiation|BP,GO:0009617|response to bacterium|BP,GO:0010608|posttranscriptional regulation of gene expression|BP,GO:0016442|RISC complex|CC,GO:0035195|gene silencing by miRNA|BP,GO:0060291|long-term synaptic potentiation|BP,GO:0060395|SMAD protein signal transduction|BP,GO:0060576|intes…
ENSMUSG00000065435	ENSMUST00000083501	miR-135b	Mir135b	10.4028	-0.187812	0.265429	-0.707581	0.479206	0.738982	NA
ENSMUSG00000065436	ENSMUST00000083502	miR-342	Mir342	5624.1	-0.0375023	0.0634001	-0.591518	0.554173	0.791167	GO:0007569|cell aging|BP,GO:0007605|sensory perception of sound|BP,GO:0016442|RISC complex|CC,GO:0060291|long-term synaptic potentiation|BP,GO:0071222|cellular response to lipopolysaccharide|BP,GO:0071230|cellular response to amino acid stimulus|BP,GO:0071241|cellular response to inorganic substance|BP,GO:1904322|cellular response to forskolin|BP,GO:1990830|cellular response to leukemia inhibitor…
ENSMUSG00000065437	ENSMUST00000083503	miR-30d	Mir30d	128804	0.151003	0.0496436	3.04173	0.00235221	0.0260109	GO:0007605|sensory perception of sound|BP,GO:0009617|response to bacterium|BP,GO:0060291|long-term synaptic potentiation|BP,GO:0070482|response to oxygen levels|BP,GO:0071222|cellular response to lipopolysaccharide|BP,GO:0071230|cellular response to amino acid stimulus|BP
ENSMUSG00000065438	ENSMUST00000083504	miR-377	Mir377	141.436	0.13808	0.125413	1.101	0.270895	0.555792	GO:0071234|cellular response to phenylalanine|BP
ENSMUSG00000065439	ENSMUST00000083505	miR-140	Mir140	11910.7	-0.0735358	0.0362818	-2.0268	0.0426833	0.215357	GO:0001501|skeletal system development|BP,GO:0001894|tissue homeostasis|BP,GO:0007569|cell aging|BP,GO:0007605|sensory perception of sound|BP,GO:0009617|response to bacterium|BP,GO:0010468|regulation of gene expression|BP,GO:0010629|negative regulation of gene expression|BP,GO:0016442|RISC complex|CC,GO:0042552|myelination|BP,GO:0051216|cartilage development|BP,GO:0070482|response to oxygen level…
ENSMUSG00000065440	ENSMUST00000083506	miR-let7g	Mirlet7g	63044.2	0.0101223	0.0649838	0.155767	0.876217	0.955167	GO:0007569|cell aging|BP,GO:0007605|sensory perception of sound|BP,GO:0016442|RISC complex|CC,GO:0070482|response to oxygen levels|BP,GO:0071222|cellular response to lipopolysaccharide|BP,GO:0071241|cellular response to inorganic substance|BP,GO:1904322|cellular response to forskolin|BP
ENSMUSG00000065441	ENSMUST00000083507	miR-128-2	Mir128-2	16943.8	0.0269088	0.0264622	1.01688	0.309212	0.594329	GO:0005515|protein binding|MF,GO:0007569|cell aging|BP,GO:0060291|long-term synaptic potentiation|BP
ENSMUSG00000065442	ENSMUST00000083508	miR-20a	Mir20a	2253.19	-0.186274	0.0827612	-2.25074	0.0244018	0.139737	GO:0001701|in utero embryonic development|BP,GO:0001783|B cell apoptotic process|BP,GO:0002329|pre-B cell differentiation|BP,GO:0007566|embryo implantation|BP,GO:0007569|cell aging|BP,GO:0007605|sensory perception of sound|BP,GO:0009611|response to wounding|BP,GO:0009617|response to bacterium|BP,GO:0010468|regulation of gene expression|BP,GO:0016055|Wnt signaling pathway|BP,GO:0016442|RISC comple…
ENSMUSG00000065443	ENSMUST00000083509	miR-196b	Mir196b	15923	-0.00855292	0.05923	-0.144402	0.885183	0.955167	GO:0010629|negative regulation of gene expression|BP,GO:0035279|mRNA cleavage involved in gene silencing by miRNA|BP
ENSMUSG00000065444	ENSMUST00000083510	miR-27a	Mir27a	19765.9	-0.155835	0.0796908	-1.9555	0.050524	0.2343	GO:0007569|cell aging|BP,GO:0010468|regulation of gene expression|BP,GO:0016442|RISC complex|CC,GO:0045766|positive regulation of angiogenesis|BP,GO:0061298|retina vasculature development in camera-type eye|BP,GO:0070578|RISC-loading complex|CC,GO:0071222|cellular response to lipopolysaccharide|BP,GO:0071234|cellular response to phenylalanine|BP,GO:0071333|cellular response to glucose stimulus|BP…
ENSMUSG00000065445	ENSMUST00000083511	miR-143	Mir143	419961	0.0296423	0.0347931	0.851958	0.394237	0.67784	GO:0007566|embryo implantation|BP,GO:0010906|regulation of glucose metabolic process|BP,GO:0035278|miRNA mediated inhibition of translation|BP,GO:0045202|synapse|CC,GO:0045944|positive regulation of transcription by RNA polymerase II|BP,GO:0046627|negative regulation of insulin receptor signaling pathway|BP,GO:0048660|regulation of smooth muscle cell proliferation|BP,GO:0051898|negative regulatio…
ENSMUSG00000065446	ENSMUST00000083512	miR-139	Mir139	1464.01	-0.06611	0.100446	-0.658166	0.510432	0.750296	GO:0010608|posttranscriptional regulation of gene expression|BP,GO:0016442|RISC complex|CC,GO:0071222|cellular response to lipopolysaccharide|BP
ENSMUSG00000065447	ENSMUST00000083513	miR-302d	Mir302d	0.166222	0.495773	2.05735	0.240976	0.809574	NA	GO:0030324|lung development|BP,GO:1990830|cellular response to leukemia inhibitory factor|BP
ENSMUSG00000065448	ENSMUST00000083514	miR-154	Mir154	861.706	-0.0821061	0.0739737	-1.10994	0.267027	0.555792	GO:0010629|negative regulation of gene expression|BP,GO:0060964|regulation of gene silencing by miRNA|BP,GO:0071234|cellular response to phenylalanine|BP,GO:0071260|cellular response to mechanical stimulus|BP,GO:0071361|cellular response to ethanol|BP,GO:2000051|negative regulation of non-canonical Wnt signaling pathway|BP,GO:2000740|negative regulation of mesenchymal stem cell differentiation|BP
ENSMUSG00000065449	ENSMUST00000083515	miR-365-1	Mir365-1	3811.32	-0.0573183	0.071905	-0.797139	0.42537	0.699498	GO:0070482|response to oxygen levels|BP,GO:0071230|cellular response to amino acid stimulus|BP,GO:1990830|cellular response to leukemia inhibitory factor|BP
ENSMUSG00000065450	ENSMUST00000083516	miR-448	Mir448	0.127032	0.784309	2.15766	0.363499	0.716232	NA	GO:0017148|negative regulation of translation|BP,GO:0045596|negative regulation of cell differentiation|BP,GO:0045599|negative regulation of fat cell differentiation|BP
ENSMUSG00000065451	ENSMUST00000083517	miR-101a	Mir101a	42838.1	-0.0492694	0.0725336	-0.679263	0.496971	0.744531	GO:0016442|RISC complex|CC,GO:0035195|gene silencing by miRNA|BP,GO:0045202|synapse|CC,GO:0060291|long-term synaptic potentiation|BP,GO:0071230|cellular response to amino acid stimulus|BP
ENSMUSG00000065453	ENSMUST00000083519	miR-let7d	Mirlet7d	71994.3	0.0807315	0.0430053	1.87725	0.0604843	0.265891	GO:0007566|embryo implantation|BP,GO:0007569|cell aging|BP,GO:0007605|sensory perception of sound|BP,GO:0009617|response to bacterium|BP,GO:0016442|RISC complex|CC,GO:0030509|BMP signaling pathway|BP,GO:0060291|long-term synaptic potentiation|BP,GO:0070482|response to oxygen levels|BP,GO:0071230|cellular response to amino acid stimulus|BP
ENSMUSG00000065454	ENSMUST00000083520	miR-124a-3	Mir124a-3	2.50526	-0.0552984	0.417791	-0.132359	0.8947	NA	GO:0003729|mRNA binding|MF,GO:0007417|central nervous system development|BP,GO:0010468|regulation of gene expression|BP,GO:0010976|positive regulation of neuron projection development|BP,GO:0016442|RISC complex|CC,GO:0031536|positive regulation of exit from mitosis|BP,GO:0035195|gene silencing by miRNA|BP,GO:0045666|positive regulation of neuron differentiation|BP,GO:0050769|positive regulation o…
ENSMUSG00000065455	ENSMUST00000083521	miR-21a	Mir21a	63813.1	0.0314388	0.0404709	0.776825	0.437262	0.708556	GO:0002437|inflammatory response to antigenic stimulus|BP,GO:0007565|female pregnancy|BP,GO:0009617|response to bacterium|BP,GO:0010468|regulation of gene expression|BP,GO:0010629|negative regulation of gene expression|BP,GO:0014850|response to muscle activity|BP,GO:0016442|RISC complex|CC,GO:0030307|positive regulation of cell growth|BP,GO:0035195|gene silencing by miRNA|BP,GO:0036294|cellular r…
ENSMUSG00000065456	ENSMUST00000083522	miR-106a	Mir106a	4.94712	-0.67401	0.390963	-1.72397	0.0847126	0.308298	GO:0002903|negative regulation of B cell apoptotic process|BP,GO:0009611|response to wounding|BP,GO:0009617|response to bacterium|BP,GO:0016442|RISC complex|CC,GO:0036294|cellular response to decreased oxygen levels|BP,GO:0043066|negative regulation of apoptotic process|BP,GO:0060291|long-term synaptic potentiation|BP,GO:0070062|extracellular exosome|CC,GO:0071241|cellular response to inorganic s…
ENSMUSG00000065457	ENSMUST00000083523	miR-383	Mir383	11.2543	0.0013367	0.268791	0.004973	0.996032	0.996032	GO:0007605|sensory perception of sound|BP,GO:0060291|long-term synaptic potentiation|BP,GO:0071222|cellular response to lipopolysaccharide|BP
ENSMUSG00000065458	ENSMUST00000083524	miR-181b-1	Mir181b-1	1603.68	0.0721995	0.0663958	1.08741	0.276855	0.558744	GO:0010629|negative regulation of gene expression|BP,GO:0045191|regulation of isotype switching|BP,GO:0060291|long-term synaptic potentiation|BP,GO:0071241|cellular response to inorganic substance|BP,GO:1904322|cellular response to forskolin|BP
[truncated: 955 more rows]
